# Supplementary material for: Quantifying structural relationships of metal-binding sites suggests origins of biological electron transfer
Source: Sci Adv. 2022 Jan 14;8(2):eabj3984. doi: 10.1126/sciadv.abj3984 (PMC8759750; doi:10.1126/sciadv.abj3984)
Supplement: Supplementary file 2 — Data S1 [file sciadv.abj3984_data_s1.zip]

Archive with 1 entries (1 files):
- sciadv.abj3984_data_s1.xlsx
