# Supplementary material for: Quantifying structural relationships of metal-binding sites suggests origins of biological electron transfer
Source: Sci Adv. 2022 Jan 14;8(2):eabj3984. doi: 10.1126/sciadv.abj3984 (PMC8759750; doi:10.1126/sciadv.abj3984)
Supplement: Supplementary file 2 — Data S1 [file sciadv.abj3984_data_s1.zip › sciadv.abj3984_data_s1.xlsx]

## Sheet: PDBLigands_list
PDB ID	Metal
#bare ions
CO	CO
CU	CU
CU1	CU
FE2	FE
FE	FE
HG	HG
MN3	MN
MN	MN
4MO	MO
6MO	MO
MO	MO
3NI	NI
NI	NI
#ferrocenes
670	FE
84A	FE
CFC	FE
#nucleic acid vanadates
AD9	V
AOV	V
#antibiotic
ALB	FE
#copper chelate
B30	CU
#hydroxybenzene V chelate
BVA	V
#bridged oxo copper
CUO	CU
C2O	CU
#crazy multinuclear boro-cobalt
CB5	CO
#diiron oxides
OFO	FE
CFO	FE
#oxo-iron clusters with three irons
CNB	FE
CNF	FE
CN1	FE
#CARBONMONOXIDE-(DICYANO) IRON
FCO	FE
#MONOAZIDO-MU-OXO-DIIRON
FEA	FE
#iron hydrate and oxide
OFE	FE
FEL	FE
#siderophores
CM2	FE
188	FE
CM1	FE
#oxygen-molybdenum complexes
2MO	MO
MM4	MO
MOM	MO
MOO	MO
MOS	MO
4SM	MO
OMO	MO
SMO	MO
#tungsten oxide
6WO	W
#tungsten with adp or amp
ADW	W
AMW	W
#-phenyl mercury
BE7	HG
PHG	HG
#mercury methyl cysteine
CMH	HG
#metal porphyrins
SIR	CO
CBY	CO
B12	CO
CNC	CO
COY	CO
B13	CO
HCB	CO
COH	CO
DHE	FE
FDD	FE
FDE	FE
FEC	FE
HAS	FE
HE6	FE
HEA	FE
HEB	FE
HEC	FE
HEV	FE
HKL	FE
HME	FE
POR	FE
SRM	FE
VER	FE
6HE	FE
7HE	FE
1FH	FE
2FH	FE
CCH	FE
DDH	FE
FMI	FE
VEA	FE
NTE	FE
HIF	FE
HFM	FE
HDE	FE
HDD	FE
HCO	FE
CLN	FE
HEM	FE
HNI	NI
M43	NI
F43	NI
MNR	MN
MNH	MN
MP1	CU
#coprogen
CPO	FE
#Cu-Cu
CUA	CU
#copper-moly clusters - i.e. CU(I)-S-MO(IV)(=O)O-NBIC CLUSTER
CUM	MO,CU
CUN	MO,CU
CUB	MO,CU
#multi-nuclear iron sulfur clusters
FSF	FE
HC0	FE
HC1	FE
HCN	FE
SF4	FE
F3S	FE
SF3	FE
CLF	FE
CLP	FE
CZL	FE
FES	FE
WCC	NI,FE
XCC	NI,FE
NFS	NI,FE
CUK	CU
ICS	MO,FE
CFN	MO,FE
CFM	MO,FE
#salicyliden-copper complexes
CUS	CU
CUZ	CU
CUP	CU
#DEFEROXAMINE MESYLATE FE(III) COMPLEX
DEF	FE
# hexacyanoferrate
FC6	FE
#ferricrocins
PFC	FE
FCI	FE
#(MU-SULPHIDO)-BIS(MU-CYS,S)-[TRICARBONYLIRON-DI-(CYS,S)NICKEL(II)](FE-NI)
FNE	NI,FE
#dihydroxy{[(2R,3S)-3-methyloxiran-2-yl]phosphonato-kappaO}oxovanadium
FV1	V
#4-(HYDROXYMERCURY)BENZOIC ACID
HGB	HG
#mercury iodide
HGI	HG
#C22H26FeN4O4 iron chelate
L2M	FE
L2D	FE
#mercury acetate
MAC	HG
#mercuribenzoic acid and paramercury benzene sulfuric acid
PMB	HG
MBO	HG
#Mn2+ OH
MH2	MN
#methyl mercury
MMC	HG
#pterins
XAX	MO
MTV	MO
PCD	MO
MTQ	MO
PTE	W
#Fe-O-Ni oxidized active center
NFV	NI,FE
#oxygen evolving cluster
OEC	MN
OEX	MN
#vanadium oxides - from mononuclear to 7 metals
V7O	V
VA3	V
VN4	V
VO4	V
VN3	V
PDV	V
VO3	V
#moly arsenic complex
RMO	MO
#serince vanadate
SVA	V
#uridine vanadate
UVC	V
#CYCLO-TETRAMETAVANADATE
V4O	V
#tungsten oxides
WO5	W
WO6	W
WO4	W
#some kind of iron chelate
YOK	FE
YOL	FE
YOM	FE

## Sheet: SphereAges
Pdbchain	hitGenbankID	GTDB Organism	GTDB ID	TaxID	HFSP	DistanceToRoot	LCA Distance_to_root
1zte,B	BAF60180.1	Pelotomaculum_thermopropionicum_SI	10565.1	370438	8.2	1.28663	0.53949
3hdi,B	ADG82249.1	Thermincola_potens_JR	1.26342e+06	635013	19.6	1.2194	0.53949
2wm4,A	ARU63775.1	Tumebacillus_sp._AR23208	2.16236e+06	1903704	6.4	1.37009	0.53949
3m7v,B	AKL97635.1	Endomicrobium_proavitum	1.02755e+06	1408281	14.3	1.18366	0.35313
1ols,A	ADL08752.1	Thermosediminibacter_oceani_DSM_16646	144645	555079	4.4	1.24522	0.53949
2ai7,A	ADL12952.1	Acetohalobium_arabaticum_DSM_5501	144695	574087	2.9	1.22713	0.53949
2ztj,A	AKL98546.1	Endomicrobium_proavitum	1.02755e+06	1408281	2.8	1.18366	0.35313
2gd8,A	APF17793.1	Caldithrix_abyssi_DSM_13497	1.88682e+06	880073	4.1	1.31684	0.53949
2bpi,B	BAF60180.1	Pelotomaculum_thermopropionicum_SI	10565.1	370438	7.8	1.28663	0.53949
1orn,A	AKL97563.1	Endomicrobium_proavitum	1.02755e+06	1408281	15	1.18366	0.35313
1qxz,A	AKL98692.1	Endomicrobium_proavitum	1.02755e+06	1408281	1	1.18366	0.35313
1izo,A	BAQ12001.1	Bacillus_sp._OxB-1	829195	98228	27.6	1.36448	0.53949
4env,B	AJF05516.1	Geoalkalibacter_subterraneus	827125	483547	16.3	1.26809	0.53949
3qc3,B	AKL98554.1	Endomicrobium_proavitum	1.02755e+06	1408281	11.6	1.18366	0.35313
3g5w,C	APF20895.1	Caldithrix_abyssi_DSM_13497	1.88682e+06	880073	5.3	1.31684	0.53949
1c9e,A	AJF05848.1	Geoalkalibacter_subterraneus	827125	483547	1.8	1.26809	0.53949
3myr,A	ADG81144.1	Thermincola_potens_JR	1.26342e+06	635013	15.5	1.2194	0.53949
1odo,A	ARU63775.1	Tumebacillus_sp._AR23208	2.16236e+06	1903704	5.2	1.37009	0.53949
1els,A	AKL98562.1	Endomicrobium_proavitum	1.02755e+06	1408281	22.1	1.18366	0.35313
1jio,A	ARU63775.1	Tumebacillus_sp._AR23208	2.16236e+06	1903704	5.7	1.37009	0.53949
1pkn,A	AKL98440.1	Endomicrobium_proavitum	1.02755e+06	1408281	12.8	1.18366	0.35313
3a9i,A	AKL98546.1	Endomicrobium_proavitum	1.02755e+06	1408281	2.8	1.18366	0.35313
3l6b,A	ADL08534.1	Thermosediminibacter_oceani_DSM_16646	144645	555079	9.2	1.24522	0.53949
1ji5,C	APF17160.1	Caldithrix_abyssi_DSM_13497	1.88682e+06	880073	4.2	1.31684	0.53949
1yd3,A	ADG83565.1	Thermincola_potens_JR	1.26342e+06	635013	2.1	1.2194	0.53949
1g9x,A	AKL97463.1	Endomicrobium_proavitum	1.02755e+06	1408281	1.9	1.18366	0.35313
2v3y,A	ADG82581.1	Thermincola_potens_JR	1.26342e+06	635013	1.9	1.2194	0.53949
1pdz,A	AKL98562.1	Endomicrobium_proavitum	1.02755e+06	1408281	22.9	1.18366	0.35313
3p3l,A	ARU63775.1	Tumebacillus_sp._AR23208	2.16236e+06	1903704	2	1.37009	0.53949
1f24,A	AGX04525.1	Bacillus_infantis_NRRL_B-14911	473245	1367477	0.9	1.39537	0.53949
4hnv,A	AKL98539.1	Endomicrobium_proavitum	1.02755e+06	1408281	19.5	1.18366	0.35313
2hk7,A	AKL98606.1	Endomicrobium_proavitum	1.02755e+06	1408281	15.9	1.18366	0.35313
1igw,B	BAQ10101.1	Bacillus_sp._OxB-1	829195	98228	37.2	1.36448	0.53949
3e5j,A	ARU63775.1	Tumebacillus_sp._AR23208	2.16236e+06	1903704	3.8	1.37009	0.53949
1jkv,B	ADG83232.1	Thermincola_potens_JR	1.26342e+06	635013	1.1	1.2194	0.53949
4b2o,C	ADG82143.1	Thermincola_potens_JR	1.26342e+06	635013	22.7	1.2194	0.53949
1uwv,A	ADL08297.1	Thermosediminibacter_oceani_DSM_16646	144645	555079	3.6	1.24522	0.53949
1p3d,A	AKL98306.1	Endomicrobium_proavitum	1.02755e+06	1408281	13.1	1.18366	0.35313
4my4,A	ADG83543.1	Thermincola_potens_JR	1.26342e+06	635013	26.1	1.2194	0.35313
1rqe,A	ADG82569.1	Thermincola_potens_JR	1.26342e+06	635013	20.1	1.2194	0.53949
1gge,A	AJF05516.1	Geoalkalibacter_subterraneus	827125	483547	16.3	1.26809	0.53949
4h73,C	AJF05478.1	Geoalkalibacter_subterraneus	827125	483547	4.6	1.26809	0.53949
1mqw,A	ADG82195.1	Thermincola_potens_JR	1.26342e+06	635013	8.8	1.2194	0.53949
3aba,A	ARU63775.1	Tumebacillus_sp._AR23208	2.16236e+06	1903704	3.8	1.37009	0.53949
4p3x,A	AKL98403.1	Endomicrobium_proavitum	1.02755e+06	1408281	16.7	1.18366	0.35313
3e0f,A	AKL97754.1	Endomicrobium_proavitum	1.02755e+06	1408281	0.6	1.18366	0.35313
3kem,B	BAG14144.1	uncultured_Termite_group_1_bacterium_phylotype_Rs-D17	2.35584e+06	471821	0.7	1.21182	0.35313
1mvo,A	AKL98421.1	Endomicrobium_proavitum	1.02755e+06	1408281	4.3	1.18366	0.35313
4lr9,C	AKL97635.1	Endomicrobium_proavitum	1.02755e+06	1408281	20.3	1.18366	0.35313
1sj2,A	AJE04664.1	Geobacter_pickeringii	817955	345632	37.2	1.27944	0.53949
2a9d,A	AIF51005.1	Pelosinus_sp._UFO1	725345	484770	5.7	1.33392	0.53949
3tqj,A	BAF60180.1	Pelotomaculum_thermopropionicum_SI	10565.1	370438	5	1.28663	0.53949
1hqg,B	ADL11748.1	Acetohalobium_arabaticum_DSM_5501	144695	574087	5.5	1.22713	0.53949
1k2u,B	AST89966.1	Bacillus_cohnii	2.25006e+06	33932	15.5	1.38717	0.53949
1ht3,A	ADG83165.1	Thermincola_potens_JR	1.26342e+06	635013	0.7	1.2194	0.53949
2bwt,A	ADG82581.1	Thermincola_potens_JR	1.26342e+06	635013	1.9	1.2194	0.53949
1p8m,A	ADL11748.1	Acetohalobium_arabaticum_DSM_5501	144695	574087	5.5	1.22713	0.53949
2bl4,A	BAV59137.1	Candidatus_Endomicrobium_trichonymphae	2.35584e+06	1408204	6.7	1.21182	0.35313
2vgg,A	AKL98440.1	Endomicrobium_proavitum	1.02755e+06	1408281	10.7	1.18366	0.35313
1j1l,A	AJE04681.1	Geobacter_pickeringii	817955	345632	7.9	1.27944	0.35313
3awq,A	BAQ12001.1	Bacillus_sp._OxB-1	829195	98228	17.6	1.36448	0.53949
2vgb,A	AKL98440.1	Endomicrobium_proavitum	1.02755e+06	1408281	10.7	1.18366	0.35313
3zea,A	ADG81631.1	Thermincola_potens_JR	1.26342e+06	635013	15.9	1.2194	0.53949
1ggf,B	AJF05516.1	Geoalkalibacter_subterraneus	827125	483547	16.1	1.26809	0.53949
4br6,C	BAF60180.1	Pelotomaculum_thermopropionicum_SI	10565.1	370438	7.6	1.28663	0.53949
4kp7,B	AKL97654.1	Endomicrobium_proavitum	1.02755e+06	1408281	13.6	1.18366	0.35313
3f7t,A	BAG14144.1	uncultured_Termite_group_1_bacterium_phylotype_Rs-D17	2.35584e+06	471821	0.7	1.21182	0.35313
4ens,B	AJF05516.1	Geoalkalibacter_subterraneus	827125	483547	16.3	1.26809	0.53949
3bg3,D	ADG82569.1	Thermincola_potens_JR	1.26342e+06	635013	7.6	1.2194	0.53949
1m85,A	AJF05516.1	Geoalkalibacter_subterraneus	827125	483547	22	1.26809	0.53949
3s6b,A	AKL98692.1	Endomicrobium_proavitum	1.02755e+06	1408281	8.2	1.18366	0.35313
1ejs,C	ADG81480.1	Thermincola_potens_JR	1.26342e+06	635013	40	1.2194	0.53949
1jst,C	ADL07794.1	Thermosediminibacter_oceani_DSM_16646	144645	555079	3.4	1.24522	0.35313
3hb9,B	AKL98539.1	Endomicrobium_proavitum	1.02755e+06	1408281	19.8	1.18366	0.35313
3myr,E	ADG81144.1	Thermincola_potens_JR	1.26342e+06	635013	15.5	1.2194	0.53949
1fqm,A	APF17793.1	Caldithrix_abyssi_DSM_13497	1.88682e+06	880073	3.3	1.31684	0.53949
7ca2,A	APF17793.1	Caldithrix_abyssi_DSM_13497	1.88682e+06	880073	4.1	1.31684	0.53949
2nrz,A	AKL97859.1	Endomicrobium_proavitum	1.02755e+06	1408281	10.7	1.18366	0.35313
2hmj,A	BAQ10866.1	Bacillus_sp._OxB-1	829195	98228	5.3	1.36448	0.53949
1zco,B	AKL98651.1	Endomicrobium_proavitum	1.02755e+06	1408281	25	1.18366	0.35313
1ma1,C	ADL08484.1	Thermosediminibacter_oceani_DSM_16646	144645	555079	1	1.24522	0.53949
3dwc,D	ACL69173.1	Halothermothrix_orenii_H_168	20485.1	373903	7.4	1.2642	0.53949
3wnu,A	AJE04664.1	Geobacter_pickeringii	817955	345632	32.3	1.27944	0.53949
2w37,A	AKL98260.1	Endomicrobium_proavitum	1.02755e+06	1408281	9.4	1.18366	0.35313
1obh,A	AKL97597.1	Endomicrobium_proavitum	1.02755e+06	1408281	19	1.18366	0.35313
1oi8,A	AGB41077.1	Halobacteroides_halobius_DSM_5150	328625	748449	0.5	1.25566	0.53949
1p80,B	AJF05516.1	Geoalkalibacter_subterraneus	827125	483547	16.1	1.26809	0.53949
2f5d,A	ADG83499.1	Thermincola_potens_JR	1.26342e+06	635013	2	1.2194	0.53949
1yrq,B	ADG81144.1	Thermincola_potens_JR	1.26342e+06	635013	13.1	1.2194	0.53949
4hze,A	ADL11748.1	Acetohalobium_arabaticum_DSM_5501	144695	574087	8	1.22713	0.53949
1d1x,A	AST89966.1	Bacillus_cohnii	2.25006e+06	33932	17.8	1.38717	0.53949
1ydb,A	APF17793.1	Caldithrix_abyssi_DSM_13497	1.88682e+06	880073	3.7	1.31684	0.53949
1xre,B	BAF60180.1	Pelotomaculum_thermopropionicum_SI	10565.1	370438	7.8	1.28663	0.53949
4l2d,A	BAF60180.1	Pelotomaculum_thermopropionicum_SI	10565.1	370438	6.8	1.28663	0.53949
1en5,B	BAF60180.1	Pelotomaculum_thermopropionicum_SI	10565.1	370438	0.1	1.28663	0.53949
1f4t,A	ARU63775.1	Tumebacillus_sp._AR23208	2.16236e+06	1903704	4.8	1.37009	0.53949
4enq,A	AJF05516.1	Geoalkalibacter_subterraneus	827125	483547	16.3	1.26809	0.53949
2iv2,X	ADG81611.1	Thermincola_potens_JR	1.26342e+06	635013	17	1.2194	0.53949
2g6j,B	AST89966.1	Bacillus_cohnii	2.25006e+06	33932	15.5	1.38717	0.53949
3tyw,C	ARU63775.1	Tumebacillus_sp._AR23208	2.16236e+06	1903704	3	1.37009	0.53949
1llw,A	AKL97741.1	Endomicrobium_proavitum	1.02755e+06	1408281	9.8	1.18366	0.35313
2evm,A	AKL98692.1	Endomicrobium_proavitum	1.02755e+06	1408281	16	1.18366	0.35313
1qjd,A	ADG81106.1	Thermincola_potens_JR	1.26342e+06	635013	0.7	1.2194	0.53949
1p8r,A	ADL11748.1	Acetohalobium_arabaticum_DSM_5501	144695	574087	5.5	1.22713	0.53949
1ksu,A	ADG81106.1	Thermincola_potens_JR	1.26342e+06	635013	0.9	1.2194	0.53949
3iu8,A	AKL98692.1	Endomicrobium_proavitum	1.02755e+06	1408281	6.2	1.18366	0.35313
1kzl,A	AKL97964.1	Endomicrobium_proavitum	1.02755e+06	1408281	6.5	1.18366	0.35313
4enw,A	AJF05516.1	Geoalkalibacter_subterraneus	827125	483547	16.3	1.26809	0.53949
3omi,C	AJE04389.1	Geobacter_pickeringii	817955	345632	11.9	1.27944	0.53949
2xiq,A	ADL07958.1	Thermosediminibacter_oceani_DSM_16646	144645	555079	22.3	1.24522	0.53949
3jyf,A	ADL08404.1	Thermosediminibacter_oceani_DSM_16646	144645	555079	3.4	1.24522	0.53949
1krc,C	ADG81480.1	Thermincola_potens_JR	1.26342e+06	635013	40	1.2194	0.53949
1ar4,B	BAF60180.1	Pelotomaculum_thermopropionicum_SI	10565.1	370438	15.2	1.28663	0.53949
2gu4,B	AKL98692.1	Endomicrobium_proavitum	1.02755e+06	1408281	15.8	1.18366	0.35313
4n7b,A	AKL98655.1	Endomicrobium_proavitum	1.02755e+06	1408281	3.4	1.18366	0.35313
2azd,A	ADG81774.1	Thermincola_potens_JR	1.26342e+06	635013	15.6	1.2194	0.53949
3p9r,A	AJF05516.1	Geoalkalibacter_subterraneus	827125	483547	16.3	1.26809	0.53949
1p7y,B	AJF05516.1	Geoalkalibacter_subterraneus	827125	483547	16.1	1.26809	0.53949
2isa,A	AJF05516.1	Geoalkalibacter_subterraneus	827125	483547	23.3	1.26809	0.53949
4edr,A	AKL98165.1	Endomicrobium_proavitum	1.02755e+06	1408281	4.9	1.18366	0.35313
3aam,A	AKL97613.1	Endomicrobium_proavitum	1.02755e+06	1408281	5.6	1.18366	0.35313
4gul,A	AJE04681.1	Geobacter_pickeringii	817955	345632	7.9	1.27944	0.35313
4l2a,A	BAF60180.1	Pelotomaculum_thermopropionicum_SI	10565.1	370438	6.8	1.28663	0.53949
3py8,A	AKL98049.1	Endomicrobium_proavitum	1.02755e+06	1408281	13.7	1.18366	0.35313
1sdn,A	ADG82508.1	Thermincola_potens_JR	1.26342e+06	635013	5.6	1.2194	0.53949
2fc2,B	AST89966.1	Bacillus_cohnii	2.25006e+06	33932	36.5	1.38717	0.53949
4hno,A	AKL97613.1	Endomicrobium_proavitum	1.02755e+06	1408281	3	1.18366	0.35313
1fql,A	APF17793.1	Caldithrix_abyssi_DSM_13497	1.88682e+06	880073	3.7	1.31684	0.53949
3p20,A	ADL13148.1	Acetohalobium_arabaticum_DSM_5501	144695	574087	1.3	1.22713	0.35313
4hx4,B	ADG83499.1	Thermincola_potens_JR	1.26342e+06	635013	1.1	1.2194	0.53949
1x7y,A	ADL08752.1	Thermosediminibacter_oceani_DSM_16646	144645	555079	4.4	1.24522	0.53949
2hk6,A	AJF05848.1	Geoalkalibacter_subterraneus	827125	483547	1.8	1.26809	0.53949
2bfe,A	ADL08752.1	Thermosediminibacter_oceani_DSM_16646	144645	555079	4.1	1.24522	0.53949
2qjp,D	AJE03195.1	Geobacter_pickeringii	817955	345632	6.2	1.27944	0.53949
3uag,A	AKL97678.1	Endomicrobium_proavitum	1.02755e+06	1408281	2.7	1.18366	0.35313
1iqz,A	AKI49939.1	Listeria_monocytogenes	9.00187e+08	1639	0.8	1.3559	0.72451
4lrc,C	AKL97635.1	Endomicrobium_proavitum	1.02755e+06	1408281	20.3	1.18366	0.35313
1m7s,A	AJF05516.1	Geoalkalibacter_subterraneus	827125	483547	15.8	1.26809	0.53949
1cni,A	APF17793.1	Caldithrix_abyssi_DSM_13497	1.88682e+06	880073	3.7	1.31684	0.53949
1wn1,A	AKL98536.1	Endomicrobium_proavitum	1.02755e+06	1408281	8.6	1.18366	0.35313
2yiu,A	AJE03195.1	Geobacter_pickeringii	817955	345632	6.9	1.27944	0.53949
1ao0,C	AKL97749.1	Endomicrobium_proavitum	1.02755e+06	1408281	12	1.18366	0.35313
1t0a,C	AKL98603.1	Endomicrobium_proavitum	1.02755e+06	1408281	13.8	1.18366	0.35313
4imx,B	AST89966.1	Bacillus_cohnii	2.25006e+06	33932	17.8	1.38717	0.53949
3exe,A	ADL08185.1	Thermosediminibacter_oceani_DSM_16646	144645	555079	12.7	1.24522	0.53949
1z8q,A	ARU63775.1	Tumebacillus_sp._AR23208	2.16236e+06	1903704	6.1	1.37009	0.53949
2j6v,A	AGB40369.1	Halobacteroides_halobius_DSM_5150	328625	748449	3.2	1.25566	0.53949
1ux8,A	BAQ10288.1	Bacillus_sp._OxB-1	829195	98228	32.7	1.36448	0.53949
3ccg,A	AKL98380.1	Endomicrobium_proavitum	1.02755e+06	1408281	3.2	1.18366	0.35313
1xuq,A	AJE02949.1	Geobacter_pickeringii	817955	345632	0	1.27944	0.53949
2yfj,C	BAQ10866.1	Bacillus_sp._OxB-1	829195	98228	3.7	1.36448	0.53949
2bkm,A	BAQ10288.1	Bacillus_sp._OxB-1	829195	98228	30.8	1.36448	0.53949
2jd8,T	ADL12521.1	Acetohalobium_arabaticum_DSM_5501	144695	574087	11.4	1.22713	0.53949
1my6,A	BAF60180.1	Pelotomaculum_thermopropionicum_SI	10565.1	370438	4.7	1.28663	0.53949
2xfh,A	ARU63775.1	Tumebacillus_sp._AR23208	2.16236e+06	1903704	8	1.37009	0.53949
3v9e,A	ALC16635.1	Desulfuromonas_soudanensis	1.27806e+06	1603606	4.2	1.34484	0.53949
4kir,B	AGB41021.1	Halobacteroides_halobius_DSM_5150	328625	748449	7.8	1.25566	0.53949
1krb,C	ADG81480.1	Thermincola_potens_JR	1.26342e+06	635013	40	1.2194	0.53949
3hbp,A	AIF51005.1	Pelosinus_sp._UFO1	725345	484770	5.4	1.33392	0.53949
1or6,B	BAQ11963.1	Bacillus_sp._OxB-1	829195	98228	8.8	1.36448	0.72451
2zad,A	ADG83101.1	Thermincola_potens_JR	1.26342e+06	635013	3.4	1.2194	0.53949
1ulj,C	BAQ10866.1	Bacillus_sp._OxB-1	829195	98228	3.3	1.36448	0.53949
3tel,A	ADG83708.1	Thermincola_potens_JR	1.26342e+06	635013	1	1.2194	0.62049
5req,C	ADL08565.1	Thermosediminibacter_oceani_DSM_16646	144645	555079	22.8	1.24522	0.53949
3a4z,B	ARU63775.1	Tumebacillus_sp._AR23208	2.16236e+06	1903704	8.9	1.37009	0.53949
3kel,A	BAV59202.1	Candidatus_Endomicrobium_trichonymphae	2.35584e+06	1408204	0.7	1.21182	0.35313
1ued,A	AGX04525.1	Bacillus_infantis_NRRL_B-14911	473245	1367477	7.7	1.39537	0.53949
3p9q,C	AJF05516.1	Geoalkalibacter_subterraneus	827125	483547	16.1	1.26809	0.53949
2foq,A	APF17793.1	Caldithrix_abyssi_DSM_13497	1.88682e+06	880073	4.1	1.31684	0.53949
1z9y,A	APF17793.1	Caldithrix_abyssi_DSM_13497	1.88682e+06	880073	4.1	1.31684	0.53949
1eju,C	ADG81480.1	Thermincola_potens_JR	1.26342e+06	635013	40	1.2194	0.53949
1hqh,B	ADL11748.1	Acetohalobium_arabaticum_DSM_5501	144695	574087	5.8	1.22713	0.53949
4ffk,A	BAF60180.1	Pelotomaculum_thermopropionicum_SI	10565.1	370438	14.3	1.28663	0.53949
2puz,A	ADL13439.1	Acetohalobium_arabaticum_DSM_5501	144695	574087	11.8	1.22713	0.53949
4hv6,A	ADG83499.1	Thermincola_potens_JR	1.26342e+06	635013	1.1	1.2194	0.53949
2foy,B	AOV06764.1	Lysinibacillus_sphaericus	1.75321e+06	1421	1	1.38372	0.53949
2ogi,A	AKL98380.1	Endomicrobium_proavitum	1.02755e+06	1408281	0.1	1.18366	0.35313
4fo8,A	AKL98692.1	Endomicrobium_proavitum	1.02755e+06	1408281	16.7	1.18366	0.35313
1zzt,B	AST89966.1	Bacillus_cohnii	2.25006e+06	33932	17.5	1.38717	0.53949
1i08,B	BAF60180.1	Pelotomaculum_thermopropionicum_SI	10565.1	370438	0.1	1.28663	0.53949
2w9m,A	ADG82717.1	Thermincola_potens_JR	1.26342e+06	635013	5.6	1.2194	0.53949
3ztt,C	AIF50580.1	Pelosinus_sp._UFO1	725345	484770	0.9	1.33392	0.53949
1cpt,A	ARU63775.1	Tumebacillus_sp._AR23208	2.16236e+06	1903704	2.2	1.37009	0.53949
4g3q,A	AKL98590.1	Endomicrobium_proavitum	1.02755e+06	1408281	9.6	1.18366	0.35313
3p9p,B	AJF05516.1	Geoalkalibacter_subterraneus	827125	483547	16.3	1.26809	0.53949
1gld,G	AGB41942.1	Halobacteroides_halobius_DSM_5150	328625	748449	38.6	1.25566	0.35313
3lio,A	BAF60180.1	Pelotomaculum_thermopropionicum_SI	10565.1	370438	6.8	1.28663	0.53949
3p3h,A	APF17793.1	Caldithrix_abyssi_DSM_13497	1.88682e+06	880073	4.1	1.31684	0.53949
4n7q,A	AKL98543.1	Endomicrobium_proavitum	1.02755e+06	1408281	15.3	1.18366	0.35313
2wgy,A	ARU63775.1	Tumebacillus_sp._AR23208	2.16236e+06	1903704	3	1.37009	0.53949
1jig,A	APF17160.1	Caldithrix_abyssi_DSM_13497	1.88682e+06	880073	5.7	1.31684	0.53949
1yqw,B	ADG81144.1	Thermincola_potens_JR	1.26342e+06	635013	13.1	1.2194	0.53949
2an2,A	AST89966.1	Bacillus_cohnii	2.25006e+06	33932	36	1.38717	0.53949
1bsm,B	BAF60180.1	Pelotomaculum_thermopropionicum_SI	10565.1	370438	15.2	1.28663	0.53949
3c3t,A	BAF60180.1	Pelotomaculum_thermopropionicum_SI	10565.1	370438	8.2	1.28663	0.53949
3g0q,A	AJF07840.1	Geoalkalibacter_subterraneus	827125	483547	12.6	1.26809	0.53949
1y1o,C	ADL13067.1	Acetohalobium_arabaticum_DSM_5501	144695	574087	7.4	1.22713	0.72451
1hbz,A	AJF05516.1	Geoalkalibacter_subterraneus	827125	483547	33.3	1.26809	0.53949
4fwi,B	ADG82097.1	Thermincola_potens_JR	1.26342e+06	635013	13.7	1.2194	0.35313
3dc5,A	BAF60180.1	Pelotomaculum_thermopropionicum_SI	10565.1	370438	7.1	1.28663	0.53949
4j6c,A	ARU63775.1	Tumebacillus_sp._AR23208	2.16236e+06	1903704	3.1	1.37009	0.53949
1mms,A	AKL98177.1	Endomicrobium_proavitum	1.02755e+06	1408281	28.3	1.18366	0.35313
3gve,A	ADL08404.1	Thermosediminibacter_oceani_DSM_16646	144645	555079	7.3	1.24522	0.53949
1pey,B	ADG83751.1	Thermincola_potens_JR	1.26342e+06	635013	7.5	1.2194	0.53949
1a5n,C	ADG81480.1	Thermincola_potens_JR	1.26342e+06	635013	40	1.2194	0.53949
1jwj,A	AST89966.1	Bacillus_cohnii	2.25006e+06	33932	20.8	1.38717	0.53949
3re8,B	AJF05516.1	Geoalkalibacter_subterraneus	827125	483547	23.7	1.26809	0.53949
3ttt,A	AJF05516.1	Geoalkalibacter_subterraneus	827125	483547	16.3	1.26809	0.53949
2jd6,Z	ADL12521.1	Acetohalobium_arabaticum_DSM_5501	144695	574087	11.4	1.22713	0.53949
3ck2,A	AGB41929.1	Halobacteroides_halobius_DSM_5150	328625	748449	1.8	1.25566	0.72451
4bf4,C	ARU63775.1	Tumebacillus_sp._AR23208	2.16236e+06	1903704	9.8	1.37009	0.53949
1qd9,A	ADL12713.1	Acetohalobium_arabaticum_DSM_5501	144695	574087	10.8	1.22713	0.35313
1tbh,A	ADL11748.1	Acetohalobium_arabaticum_DSM_5501	144695	574087	5.5	1.22713	0.53949
3p9p,C	AJF05516.1	Geoalkalibacter_subterraneus	827125	483547	16.3	1.26809	0.53949
4a2c,A	ADL12482.1	Acetohalobium_arabaticum_DSM_5501	144695	574087	1	1.22713	0.53949
3oce,D	ADL12064.1	Acetohalobium_arabaticum_DSM_5501	144695	574087	20.6	1.22713	0.53949
2fb2,A	ADG81626.1	Thermincola_potens_JR	1.26342e+06	635013	5.6	1.2194	0.53949
1jrx,B	ADG81106.1	Thermincola_potens_JR	1.26342e+06	635013	0.7	1.2194	0.53949
3bg5,D	AKL98539.1	Endomicrobium_proavitum	1.02755e+06	1408281	19.8	1.18366	0.35313
1cin,A	APF17793.1	Caldithrix_abyssi_DSM_13497	1.88682e+06	880073	4.1	1.31684	0.53949
1k4l,A	AKL97963.1	Endomicrobium_proavitum	1.02755e+06	1408281	9.5	1.18366	0.35313
3uqy,L	ADG81632.1	Thermincola_potens_JR	1.26342e+06	635013	6.2	1.2194	0.53949
1hto,B	AKL97745.1	Endomicrobium_proavitum	1.02755e+06	1408281	7.9	1.18366	0.35313
3e9b,A	ADL11748.1	Acetohalobium_arabaticum_DSM_5501	144695	574087	5.8	1.22713	0.53949
4l54,A	BAQ12001.1	Bacillus_sp._OxB-1	829195	98228	9.8	1.36448	0.53949
2bfc,A	ADL08752.1	Thermosediminibacter_oceani_DSM_16646	144645	555079	4.3	1.24522	0.53949
3tx0,A	AKL97635.1	Endomicrobium_proavitum	1.02755e+06	1408281	20.5	1.18366	0.35313
3e08,B	AOV06449.1	Lysinibacillus_sphaericus	1.75321e+06	1421	21	1.38372	0.53949
2xsh,C	BAQ10866.1	Bacillus_sp._OxB-1	829195	98228	4	1.36448	0.53949
1ek8,A	AKL97650.1	Endomicrobium_proavitum	1.02755e+06	1408281	13.3	1.18366	0.35313
1fr4,A	APF17793.1	Caldithrix_abyssi_DSM_13497	1.88682e+06	880073	3.3	1.31684	0.53949
1u8x,X	ADL07126.1	Thermosediminibacter_oceani_DSM_16646	144645	555079	1.2	1.24522	0.53949
1f3x,D	AKL98440.1	Endomicrobium_proavitum	1.02755e+06	1408281	12.8	1.18366	0.35313
1p6k,A	AST89966.1	Bacillus_cohnii	2.25006e+06	33932	15.8	1.38717	0.53949
4bew,A	ADL12489.1	Acetohalobium_arabaticum_DSM_5501	144695	574087	8.3	1.22713	0.35313
3hb6,A	AJF05516.1	Geoalkalibacter_subterraneus	827125	483547	21.8	1.26809	0.53949
1en6,C	BAF60180.1	Pelotomaculum_thermopropionicum_SI	10565.1	370438	0.6	1.28663	0.53949
2os0,A	AKL97492.1	Endomicrobium_proavitum	1.02755e+06	1408281	0.3	1.18366	0.35313
1gwe,A	AJF05516.1	Geoalkalibacter_subterraneus	827125	483547	33.3	1.26809	0.53949
3slu,B	AKL98609.1	Endomicrobium_proavitum	1.02755e+06	1408281	5.3	1.18366	0.35313
2o1e,B	ADL13046.1	Acetohalobium_arabaticum_DSM_5501	144695	574087	3.7	1.22713	0.53949
2ivp,A	AKL97515.1	Endomicrobium_proavitum	1.02755e+06	1408281	2.8	1.18366	0.35313
1kqj,A	AJF07840.1	Geoalkalibacter_subterraneus	827125	483547	20.7	1.26809	0.53949
3ivs,A	AKL98546.1	Endomicrobium_proavitum	1.02755e+06	1408281	3.7	1.18366	0.35313
4flj,A	AKL98692.1	Endomicrobium_proavitum	1.02755e+06	1408281	9.2	1.18366	0.35313
1m9k,A	AST89966.1	Bacillus_cohnii	2.25006e+06	33932	17.4	1.38717	0.53949
1txo,A	ADG82639.1	Thermincola_potens_JR	1.26342e+06	635013	5.7	1.2194	0.35313
4ilk,A	ADL12482.1	Acetohalobium_arabaticum_DSM_5501	144695	574087	1.1	1.22713	0.53949
1mmm,B	BAF60180.1	Pelotomaculum_thermopropionicum_SI	10565.1	370438	0.6	1.28663	0.53949
1o2d,A	BAV59137.1	Candidatus_Endomicrobium_trichonymphae	2.35584e+06	1408204	0.7	1.21182	0.35313
2fqt,A	ADL12958.1	Acetohalobium_arabaticum_DSM_5501	144695	574087	4.6	1.22713	0.53949
3tkt,A	ARU63775.1	Tumebacillus_sp._AR23208	2.16236e+06	1903704	4.7	1.37009	0.53949
1wdk,D	ADL13343.1	Acetohalobium_arabaticum_DSM_5501	144695	574087	19.7	1.22713	0.53949
3e74,B	AKL98014.1	Endomicrobium_proavitum	1.02755e+06	1408281	2.2	1.18366	0.35313
4e2p,A	ARU63775.1	Tumebacillus_sp._AR23208	2.16236e+06	1903704	7.4	1.37009	0.53949
2rbk,A	AHF28879.1	Listeria_monocytogenes_serotype_4b_str._81-0861	307025	1196161	2.1	1.3545	0.53949
3p3o,A	ARU63775.1	Tumebacillus_sp._AR23208	2.16236e+06	1903704	2	1.37009	0.53949
1b8j,A	AGB40078.1	Halobacteroides_halobius_DSM_5150	328625	748449	1.5	1.25566	0.35313
4ero,A	AJE04681.1	Geobacter_pickeringii	817955	345632	7.9	1.27944	0.35313
1iph,B	AJF05516.1	Geoalkalibacter_subterraneus	827125	483547	16.3	1.26809	0.53949
1ejw,C	ADG81480.1	Thermincola_potens_JR	1.26342e+06	635013	40.2	1.2194	0.53949
1kss,A	ADG81106.1	Thermincola_potens_JR	1.26342e+06	635013	0.7	1.2194	0.53949
4aun,A	AJF05516.1	Geoalkalibacter_subterraneus	827125	483547	14.2	1.26809	0.53949
2j2m,D	AJF05516.1	Geoalkalibacter_subterraneus	827125	483547	15.4	1.26809	0.53949
2z36,A	ARU63775.1	Tumebacillus_sp._AR23208	2.16236e+06	1903704	2.7	1.37009	0.53949
2is1,B	AKL98399.1	Endomicrobium_proavitum	1.02755e+06	1408281	12.2	1.18366	0.35313
1v11,A	ADL08752.1	Thermosediminibacter_oceani_DSM_16646	144645	555079	4.3	1.24522	0.53949
1knk,A	AKL98603.1	Endomicrobium_proavitum	1.02755e+06	1408281	12.4	1.18366	0.35313
2cm1,A	ADG82639.1	Thermincola_potens_JR	1.26342e+06	635013	5.8	1.2194	0.35313
2abk,A	AKL97563.1	Endomicrobium_proavitum	1.02755e+06	1408281	6.5	1.18366	0.35313
3igy,B	ADG83543.1	Thermincola_potens_JR	1.26342e+06	635013	5.5	1.2194	0.35313
1n0n,B	BAF60180.1	Pelotomaculum_thermopropionicum_SI	10565.1	370438	8.2	1.28663	0.53949
4juq,C	AKL98692.1	Endomicrobium_proavitum	1.02755e+06	1408281	17	1.18366	0.35313
4mcw,B	AKL98337.1	Endomicrobium_proavitum	1.02755e+06	1408281	2.9	1.18366	0.35313
2bwx,A	ADG82581.1	Thermincola_potens_JR	1.26342e+06	635013	1.9	1.2194	0.53949
3w45,A	CBH26948.1	Listeria_seeligeri_serovar_1/2b_str._SLCC3954	27145.1	683837	0.5	1.35519	1.04018
4b40,C	AJF05516.1	Geoalkalibacter_subterraneus	827125	483547	14.2	1.26809	0.53949
1tc2,B	ADG81653.1	Thermincola_potens_JR	1.26342e+06	635013	11.1	1.2194	0.35313
3o1a,A	AGX04525.1	Bacillus_infantis_NRRL_B-14911	473245	1367477	4.4	1.39537	0.53949
3vti,B	AKL97684.1	Endomicrobium_proavitum	1.02755e+06	1408281	14.6	1.18366	0.35313
3cv9,A	ARU63775.1	Tumebacillus_sp._AR23208	2.16236e+06	1903704	2.8	1.37009	0.53949
2a9o,A	AKL98421.1	Endomicrobium_proavitum	1.02755e+06	1408281	6.5	1.18366	0.35313
2g8i,A	AKS38392.1	Anoxybacillus_gonensis	1.1876e+06	198467	24.1	1.39092	0.55678
1ce8,G	AKL97748.1	Endomicrobium_proavitum	1.02755e+06	1408281	10.2	1.18366	0.35313
3w5w,A	AKL98171.1	Endomicrobium_proavitum	1.02755e+06	1408281	1.7	1.18366	0.35313
3p3x,A	ARU63775.1	Tumebacillus_sp._AR23208	2.16236e+06	1903704	2	1.37009	0.53949
1f26,A	AGX04525.1	Bacillus_infantis_NRRL_B-14911	473245	1367477	0.9	1.39537	0.53949
3gzx,A	BAQ10866.1	Bacillus_sp._OxB-1	829195	98228	4.8	1.36448	0.53949
1p8n,C	ADL11748.1	Acetohalobium_arabaticum_DSM_5501	144695	574087	5.5	1.22713	0.53949
4req,A	ADL07958.1	Thermosediminibacter_oceani_DSM_16646	144645	555079	23	1.24522	0.53949
1c3o,A	AKL97748.1	Endomicrobium_proavitum	1.02755e+06	1408281	10.2	1.18366	0.35313
3ak2,D	BAF60180.1	Pelotomaculum_thermopropionicum_SI	10565.1	370438	14	1.28663	0.53949
2pt2,A	AGB40776.1	Halobacteroides_halobius_DSM_5150	328625	748449	18.5	1.25566	0.53949
2eb0,B	ADG83564.1	Thermincola_potens_JR	1.26342e+06	635013	9.5	1.2194	0.53949
1xvl,A	BAF59563.1	Pelotomaculum_thermopropionicum_SI	10565.1	370438	1.1	1.28663	0.53949
1h6n,A	AJF05516.1	Geoalkalibacter_subterraneus	827125	483547	22.2	1.26809	0.53949
1szx,B	BAF60180.1	Pelotomaculum_thermopropionicum_SI	10565.1	370438	7.7	1.28663	0.53949
3hc2,A	AIF51005.1	Pelosinus_sp._UFO1	725345	484770	5.8	1.33392	0.53949
1b06,B	AJE02949.1	Geobacter_pickeringii	817955	345632	1.1	1.27944	0.53949
4g1v,A	BAQ08991.1	Bacillus_sp._OxB-1	829195	98228	18.5	1.36448	0.53949
1se6,A	ARU63775.1	Tumebacillus_sp._AR23208	2.16236e+06	1903704	3.6	1.37009	0.53949
3kon,A	APF17793.1	Caldithrix_abyssi_DSM_13497	1.88682e+06	880073	4.1	1.31684	0.53949
1cnz,B	AKL97883.1	Endomicrobium_proavitum	1.02755e+06	1408281	9.8	1.18366	0.35313
9ca2,A	APF17793.1	Caldithrix_abyssi_DSM_13497	1.88682e+06	880073	4.1	1.31684	0.53949
4mgg,D	ADG83101.1	Thermincola_potens_JR	1.26342e+06	635013	2.4	1.2194	0.53949
1cw4,A	AKL97725.1	Endomicrobium_proavitum	1.02755e+06	1408281	14.8	1.18366	0.35313
1stg,A	ADL12788.1	Acetohalobium_arabaticum_DSM_5501	144695	574087	3.8	1.22713	0.53949
1luw,B	BAF60180.1	Pelotomaculum_thermopropionicum_SI	10565.1	370438	8.2	1.28663	0.53949
2x9p,A	ARU63775.1	Tumebacillus_sp._AR23208	2.16236e+06	1903704	0.1	1.37009	0.53949
1ta1,B	ADL11748.1	Acetohalobium_arabaticum_DSM_5501	144695	574087	5.5	1.22713	0.53949
1qpr,A	AKL97915.1	Endomicrobium_proavitum	1.02755e+06	1408281	5.7	1.18366	0.35313
2yoo,C	ARU63775.1	Tumebacillus_sp._AR23208	2.16236e+06	1903704	8.1	1.37009	0.53949
1p7z,B	AJF05516.1	Geoalkalibacter_subterraneus	827125	483547	16.1	1.26809	0.53949
2zzi,A	ADG83438.1	Thermincola_potens_JR	1.26342e+06	635013	5.2	1.2194	0.35313
3a1l,A	ARU63775.1	Tumebacillus_sp._AR23208	2.16236e+06	1903704	4	1.37009	0.53949
4dz4,E	ADG81922.1	Thermincola_potens_JR	1.26342e+06	635013	4.6	1.2194	0.53949
1ptk,A	ADG83165.1	Thermincola_potens_JR	1.26342e+06	635013	1.1	1.2194	0.53949
2x5l,A	ARU63775.1	Tumebacillus_sp._AR23208	2.16236e+06	1903704	3.5	1.37009	0.53949
2nyb,A	BAF60180.1	Pelotomaculum_thermopropionicum_SI	10565.1	370438	2.2	1.28663	0.53949
2w7w,B	BAF60180.1	Pelotomaculum_thermopropionicum_SI	10565.1	370438	6.7	1.28663	0.53949
3cur,B	ADG81144.1	Thermincola_potens_JR	1.26342e+06	635013	13.1	1.2194	0.53949
2v8t,A	AJQ29366.1	Pelosinus_fermentans_JBW45	271665	1192197	0.9	1.33879	0.53949
3t81,A	ADG82175.1	Thermincola_potens_JR	1.26342e+06	635013	6.4	1.2194	0.53949
3fye,A	AJE04389.1	Geobacter_pickeringii	817955	345632	12.2	1.27944	0.53949
3cei,B	APF19032.1	Caldithrix_abyssi_DSM_13497	1.88682e+06	880073	4.9	1.31684	0.53949
3ci1,A	ADG81502.1	Thermincola_potens_JR	1.26342e+06	635013	4.7	1.2194	0.53949
4j6o,A	AJF05440.1	Geoalkalibacter_subterraneus	827125	483547	0.3	1.26809	0.53949
1ggh,B	AJF05516.1	Geoalkalibacter_subterraneus	827125	483547	16.1	1.26809	0.53949
4enp,B	AJF05516.1	Geoalkalibacter_subterraneus	827125	483547	16.3	1.26809	0.53949
1qf7,B	AJF05516.1	Geoalkalibacter_subterraneus	827125	483547	16.3	1.26809	0.53949
4jn6,A	ADL07159.1	Thermosediminibacter_oceani_DSM_16646	144645	555079	20.8	1.24522	0.53949
1mng,A	BAF60180.1	Pelotomaculum_thermopropionicum_SI	10565.1	370438	4.6	1.28663	0.53949
1t4r,B	ADL11748.1	Acetohalobium_arabaticum_DSM_5501	144695	574087	5.8	1.22713	0.53949
1v16,A	ADL08752.1	Thermosediminibacter_oceani_DSM_16646	144645	555079	4.3	1.24522	0.53949
2a9a,A	AIF51005.1	Pelosinus_sp._UFO1	725345	484770	5.7	1.33392	0.53949
4gsm,A	ADL11748.1	Acetohalobium_arabaticum_DSM_5501	144695	574087	6	1.22713	0.53949
1hv9,B	AKL98590.1	Endomicrobium_proavitum	1.02755e+06	1408281	13.4	1.18366	0.35313
3un2,B	AKL97635.1	Endomicrobium_proavitum	1.02755e+06	1408281	20.3	1.18366	0.35313
1ie7,C	ADG81480.1	Thermincola_potens_JR	1.26342e+06	635013	38.9	1.2194	0.53949
3szo,A	BAV59202.1	Candidatus_Endomicrobium_trichonymphae	2.35584e+06	1408204	0.7	1.21182	0.35313
1vs1,D	AKL98651.1	Endomicrobium_proavitum	1.02755e+06	1408281	26.8	1.18366	0.35313
4hww,A	ADL11748.1	Acetohalobium_arabaticum_DSM_5501	144695	574087	6	1.22713	0.53949
4f6e,A	BAF60180.1	Pelotomaculum_thermopropionicum_SI	10565.1	370438	3.3	1.28663	0.53949
2ef5,A	ADL11748.1	Acetohalobium_arabaticum_DSM_5501	144695	574087	19.3	1.22713	0.53949
1gn4,D	BAF60180.1	Pelotomaculum_thermopropionicum_SI	10565.1	370438	9	1.28663	0.53949
1e3d,D	ADG81632.1	Thermincola_potens_JR	1.26342e+06	635013	11.4	1.2194	0.53949
3tm9,A	BAQ08991.1	Bacillus_sp._OxB-1	829195	98228	24.5	1.36448	0.53949
2qif,A	ADL07500.1	Thermosediminibacter_oceani_DSM_16646	144645	555079	1.9	1.24522	0.72451
2geh,A	APF17793.1	Caldithrix_abyssi_DSM_13497	1.88682e+06	880073	4.1	1.31684	0.53949
2zby,A	ARU63775.1	Tumebacillus_sp._AR23208	2.16236e+06	1903704	3.9	1.37009	0.53949
2rav,A	AGR32642.1	Listeria_monocytogenes_J1816	307025	930781	1.8	1.3545	0.53949
1ef2,A	ADG81480.1	Thermincola_potens_JR	1.26342e+06	635013	40.2	1.2194	0.53949
4f7i,A	AKL97883.1	Endomicrobium_proavitum	1.02755e+06	1408281	7.2	1.18366	0.35313
2wiv,A	AST89960.1	Bacillus_cohnii	2.25006e+06	33932	1.2	1.38717	0.53949
3c3s,A	BAF60180.1	Pelotomaculum_thermopropionicum_SI	10565.1	370438	8.2	1.28663	0.53949
1fsr,A	APF17793.1	Caldithrix_abyssi_DSM_13497	1.88682e+06	880073	3.7	1.31684	0.53949
2zbx,A	ARU63775.1	Tumebacillus_sp._AR23208	2.16236e+06	1903704	2.9	1.37009	0.53949
3e7s,B	AST89966.1	Bacillus_cohnii	2.25006e+06	33932	18	1.38717	0.53949
3n5n,X	AJF07840.1	Geoalkalibacter_subterraneus	827125	483547	18.4	1.26809	0.53949
3dbg,A	AST92513.1	Bacillus_cohnii	2.25006e+06	33932	1.4	1.38717	0.53949
1gte,D	AKL97624.1	Endomicrobium_proavitum	1.02755e+06	1408281	4.3	1.18366	0.35313
4ewt,D	AKL98238.1	Endomicrobium_proavitum	1.02755e+06	1408281	11	1.18366	0.35313
1xms,A	AKL97756.1	Endomicrobium_proavitum	1.02755e+06	1408281	36.2	1.18366	0.35313
3zsn,A	ARU63775.1	Tumebacillus_sp._AR23208	2.16236e+06	1903704	11.6	1.37009	0.53949
5ca2,A	APF17793.1	Caldithrix_abyssi_DSM_13497	1.88682e+06	880073	3.7	1.31684	0.53949
3sdp,B	BAF60180.1	Pelotomaculum_thermopropionicum_SI	10565.1	370438	4.5	1.28663	0.53949
3owo,C	BAV59137.1	Candidatus_Endomicrobium_trichonymphae	2.35584e+06	1408204	7.4	1.21182	0.35313
1ids,B	BAF60180.1	Pelotomaculum_thermopropionicum_SI	10565.1	370438	9.6	1.28663	0.53949
2gbx,E	BAQ10866.1	Bacillus_sp._OxB-1	829195	98228	6	1.36448	0.53949
4jsg,A	AST89966.1	Bacillus_cohnii	2.25006e+06	33932	15.5	1.38717	0.53949
2d09,A	ARU63775.1	Tumebacillus_sp._AR23208	2.16236e+06	1903704	3.6	1.37009	0.53949
3pyk,A	APF17793.1	Caldithrix_abyssi_DSM_13497	1.88682e+06	880073	4.1	1.31684	0.53949
1jqn,A	AJF06417.1	Geoalkalibacter_subterraneus	827125	483547	4.8	1.26809	0.53949
2v3x,A	ADG82581.1	Thermincola_potens_JR	1.26342e+06	635013	1.9	1.2194	0.53949
4iu6,A	AKL98692.1	Endomicrobium_proavitum	1.02755e+06	1408281	9.2	1.18366	0.35313
3ttv,B	AJF05516.1	Geoalkalibacter_subterraneus	827125	483547	16.6	1.26809	0.53949
2nw8,A	AOV06449.1	Lysinibacillus_sphaericus	1.75321e+06	1421	21.4	1.38372	0.53949
1tbj,A	ADL11748.1	Acetohalobium_arabaticum_DSM_5501	144695	574087	5.5	1.22713	0.53949
3kne,A	APF17793.1	Caldithrix_abyssi_DSM_13497	1.88682e+06	880073	3.7	1.31684	0.53949
2vor,A	AKL97807.1	Endomicrobium_proavitum	1.02755e+06	1408281	2	1.18366	0.35313
1pl4,B	BAF60180.1	Pelotomaculum_thermopropionicum_SI	10565.1	370438	8.2	1.28663	0.53949
3g6n,B	AKL97492.1	Endomicrobium_proavitum	1.02755e+06	1408281	0.3	1.18366	0.35313
4fo7,D	AKL98692.1	Endomicrobium_proavitum	1.02755e+06	1408281	16.7	1.18366	0.35313
3r60,A	ADG83499.1	Thermincola_potens_JR	1.26342e+06	635013	2	1.2194	0.53949
1ad4,A	AKL98245.1	Endomicrobium_proavitum	1.02755e+06	1408281	0.3	1.18366	0.35313
1rvg,C	AKL97406.1	Endomicrobium_proavitum	1.02755e+06	1408281	18.9	1.18366	0.35313
1gq7,B	ADG81922.1	Thermincola_potens_JR	1.26342e+06	635013	6.7	1.2194	0.53949
2ccd,A	AJE04664.1	Geobacter_pickeringii	817955	345632	37.1	1.27944	0.53949
3buj,A	ARU63775.1	Tumebacillus_sp._AR23208	2.16236e+06	1903704	2.5	1.37009	0.53949
1q9i,A	ADG81106.1	Thermincola_potens_JR	1.26342e+06	635013	0.5	1.2194	0.53949
2ify,A	ADG83543.1	Thermincola_potens_JR	1.26342e+06	635013	29.7	1.2194	0.35313
1jbq,A	AKL98069.1	Endomicrobium_proavitum	1.02755e+06	1408281	13.9	1.18366	0.35313
3vrm,A	ARU63775.1	Tumebacillus_sp._AR23208	2.16236e+06	1903704	9.2	1.37009	0.53949
3c0q,A	AGB40369.1	Halobacteroides_halobius_DSM_5150	328625	748449	2.8	1.25566	0.53949
4env,A	AJF05516.1	Geoalkalibacter_subterraneus	827125	483547	16.3	1.26809	0.53949
1zh9,A	APF17793.1	Caldithrix_abyssi_DSM_13497	1.88682e+06	880073	4.1	1.31684	0.53949
4i7z,A	AJF05858.1	Geoalkalibacter_subterraneus	827125	483547	2.9	1.26809	0.53949
3a4g,A	ARU63775.1	Tumebacillus_sp._AR23208	2.16236e+06	1903704	9.5	1.37009	0.53949
1cmn,A	AGX04525.1	Bacillus_infantis_NRRL_B-14911	473245	1367477	1.5	1.39537	0.53949
1y6v,B	AGB40078.1	Halobacteroides_halobius_DSM_5150	328625	748449	1.5	1.25566	0.35313
3h3x,S	ADG81145.1	Thermincola_potens_JR	1.26342e+06	635013	13.1	1.2194	0.53949
1fpy,C	AKL97745.1	Endomicrobium_proavitum	1.02755e+06	1408281	12.8	1.18366	0.35313
1uge,A	APF17793.1	Caldithrix_abyssi_DSM_13497	1.88682e+06	880073	4.1	1.31684	0.53949
1fwg,C	ADG81480.1	Thermincola_potens_JR	1.26342e+06	635013	40	1.2194	0.53949
3oum,A	BAQ10924.1	Bacillus_sp._OxB-1	829195	98228	5.3	1.36448	0.55678
2xsh,G	BAQ10866.1	Bacillus_sp._OxB-1	829195	98228	4	1.36448	0.53949
3qvq,A	AGB40804.1	Halobacteroides_halobius_DSM_5150	328625	748449	1.3	1.25566	0.35313
1isb,A	BAF60180.1	Pelotomaculum_thermopropionicum_SI	10565.1	370438	2.2	1.28663	0.53949
3l87,A	AQP59756.1	Listeria_monocytogenes	307025	1639	20.9	1.3545	0.53949
3gah,A	ADG81502.1	Thermincola_potens_JR	1.26342e+06	635013	4.1	1.2194	0.53949
4b5i,A	AKL98289.1	Endomicrobium_proavitum	1.02755e+06	1408281	9	1.18366	0.35313
1n0j,B	BAF60180.1	Pelotomaculum_thermopropionicum_SI	10565.1	370438	8.7	1.28663	0.53949
2os1,A	AKL97492.1	Endomicrobium_proavitum	1.02755e+06	1408281	0.3	1.18366	0.35313
2wpn,A	ADG81631.1	Thermincola_potens_JR	1.26342e+06	635013	15	1.2194	0.53949
2goj,A	BAF60180.1	Pelotomaculum_thermopropionicum_SI	10565.1	370438	7.8	1.28663	0.53949
1rrs,A	AJF07840.1	Geoalkalibacter_subterraneus	827125	483547	12.1	1.26809	0.53949
2wy4,A	BAQ08991.1	Bacillus_sp._OxB-1	829195	98228	8.3	1.36448	0.53949
3gme,A	AKL97960.1	Endomicrobium_proavitum	1.02755e+06	1408281	22.8	1.18366	0.35313
6ca2,A	APF17793.1	Caldithrix_abyssi_DSM_13497	1.88682e+06	880073	4.1	1.31684	0.53949
1ejt,C	ADG81480.1	Thermincola_potens_JR	1.26342e+06	635013	40	1.2194	0.53949
4js6,A	APF17793.1	Caldithrix_abyssi_DSM_13497	1.88682e+06	880073	3.7	1.31684	0.53949
1oco,A	AJE04389.1	Geobacter_pickeringii	817955	345632	12.9	1.27944	0.53949
2p4k,B	BAF60180.1	Pelotomaculum_thermopropionicum_SI	10565.1	370438	8.2	1.28663	0.53949
3o0o,A	AKL98034.1	Endomicrobium_proavitum	1.02755e+06	1408281	12	1.18366	0.35313
4efd,A	AJF07437.1	Geoalkalibacter_subterraneus	827125	483547	5.4	1.26809	0.53949
2d2x,A	AKL98533.1	Endomicrobium_proavitum	1.02755e+06	1408281	2	1.18366	0.35313
1i74,A	ADG83564.1	Thermincola_potens_JR	1.26342e+06	635013	4.2	1.2194	0.53949
1a9x,E	AKL97748.1	Endomicrobium_proavitum	1.02755e+06	1408281	10.1	1.18366	0.35313
4l0f,A	ARU63775.1	Tumebacillus_sp._AR23208	2.16236e+06	1903704	1.7	1.37009	0.53949
3ke9,B	BAG14144.1	uncultured_Termite_group_1_bacterium_phylotype_Rs-D17	2.35584e+06	471821	0.7	1.21182	0.35313
1in0,A	AKL98096.1	Endomicrobium_proavitum	1.02755e+06	1408281	6	1.18366	0.35313
2z4g,A	ADG83016.1	Thermincola_potens_JR	1.26342e+06	635013	10.4	1.2194	0.53949
2gds,D	BAF60180.1	Pelotomaculum_thermopropionicum_SI	10565.1	370438	8.2	1.28663	0.53949
3cmd,A	AKL97492.1	Endomicrobium_proavitum	1.02755e+06	1408281	0.3	1.18366	0.35313
1mjt,B	AST89966.1	Bacillus_cohnii	2.25006e+06	33932	24.1	1.38717	0.53949
4lwa,A	AST89966.1	Bacillus_cohnii	2.25006e+06	33932	35.7	1.38717	0.53949
2c7x,A	ARU63775.1	Tumebacillus_sp._AR23208	2.16236e+06	1903704	9.8	1.37009	0.53949
2yye,B	ADG81620.1	Thermincola_potens_JR	1.26342e+06	635013	15.5	1.2194	0.53949
1x7w,A	ADL08752.1	Thermosediminibacter_oceani_DSM_16646	144645	555079	4.6	1.24522	0.53949
1uli,E	BAQ10866.1	Bacillus_sp._OxB-1	829195	98228	3.3	1.36448	0.53949
1wb7,B	AJE02949.1	Geobacter_pickeringii	817955	345632	2.8	1.27944	0.53949
1wef,A	AJF07840.1	Geoalkalibacter_subterraneus	827125	483547	21.2	1.26809	0.53949
3ork,A	ADG82636.1	Thermincola_potens_JR	1.26342e+06	635013	15.8	1.2194	0.35313
1oyy,A	AKL98446.1	Endomicrobium_proavitum	1.02755e+06	1408281	14.1	1.18366	0.35313
3t9q,A	ADG81090.1	Thermincola_potens_JR	1.26342e+06	635013	16	1.2194	0.72451
3rqt,A	AEE90534.1	Tepidanaerobacter_acetatoxydans_Re1	328765	1209989	0.4	1.30582	0.53949
1em1,A	BAF60180.1	Pelotomaculum_thermopropionicum_SI	10565.1	370438	8.7	1.28663	0.53949
3jx6,A	AST89966.1	Bacillus_cohnii	2.25006e+06	33932	15.5	1.38717	0.53949
3zka,B	AIF50580.1	Pelosinus_sp._UFO1	725345	484770	1.1	1.33392	0.53949
2yb1,A	AKL97754.1	Endomicrobium_proavitum	1.02755e+06	1408281	4.3	1.18366	0.35313
2ai9,A	ADG82646.1	Thermincola_potens_JR	1.26342e+06	635013	0.3	1.2194	0.53949
1rhy,B	AKL97799.1	Endomicrobium_proavitum	1.02755e+06	1408281	11.2	1.18366	0.35313
3w44,B	CBH26948.1	Listeria_seeligeri_serovar_1/2b_str._SLCC3954	27145.1	683837	0.5	1.35519	1.04018
1p59,A	AKL97563.1	Endomicrobium_proavitum	1.02755e+06	1408281	15	1.18366	0.35313
1ggk,A	AJF05516.1	Geoalkalibacter_subterraneus	827125	483547	16.1	1.26809	0.53949
4kn9,M	ADG81632.1	Thermincola_potens_JR	1.26342e+06	635013	12.5	1.2194	0.53949
4h3e,A	APF19032.1	Caldithrix_abyssi_DSM_13497	1.88682e+06	880073	7.3	1.31684	0.53949
4rla,A	ADL11748.1	Acetohalobium_arabaticum_DSM_5501	144695	574087	5.5	1.22713	0.53949
3nqb,A	ADG82175.1	Thermincola_potens_JR	1.26342e+06	635013	6.4	1.2194	0.53949
1kg6,A	AJF07840.1	Geoalkalibacter_subterraneus	827125	483547	21.7	1.26809	0.53949
4iz9,A	AKL97726.1	Endomicrobium_proavitum	1.02755e+06	1408281	11.2	1.18366	0.35313
1f25,A	AGX04525.1	Bacillus_infantis_NRRL_B-14911	473245	1367477	0.9	1.39537	0.53949
1gvh,A	BAQ08991.1	Bacillus_sp._OxB-1	829195	98228	12.5	1.36448	0.53949
1si8,B	AJF05516.1	Geoalkalibacter_subterraneus	827125	483547	20.1	1.26809	0.53949
3zkp,A	ARU63775.1	Tumebacillus_sp._AR23208	2.16236e+06	1903704	8	1.37009	0.53949
1y7a,B	AGB40078.1	Halobacteroides_halobius_DSM_5150	328625	748449	1.8	1.25566	0.35313
3e5l,A	ARU63775.1	Tumebacillus_sp._AR23208	2.16236e+06	1903704	3.8	1.37009	0.53949
1gq6,B	ADG81922.1	Thermincola_potens_JR	1.26342e+06	635013	6.7	1.2194	0.53949
1cnj,A	APF17793.1	Caldithrix_abyssi_DSM_13497	1.88682e+06	880073	3.7	1.31684	0.53949
2an0,A	AST89966.1	Bacillus_cohnii	2.25006e+06	33932	36.3	1.38717	0.53949
1rrm,B	BAG14078.1	uncultured_Termite_group_1_bacterium_phylotype_Rs-D17	2.35584e+06	471821	7	1.21182	0.35313
4b2y,C	AJF05516.1	Geoalkalibacter_subterraneus	827125	483547	14.2	1.26809	0.53949
4dvh,B	APF19032.1	Caldithrix_abyssi_DSM_13497	1.88682e+06	880073	7.8	1.31684	0.53949
3qy6,A	ADL13625.1	Acetohalobium_arabaticum_DSM_5501	144695	574087	5.3	1.22713	0.53949
3gdq,A	AKL98161.1	Endomicrobium_proavitum	1.02755e+06	1408281	13.6	1.18366	0.35313
8ca2,A	APF17793.1	Caldithrix_abyssi_DSM_13497	1.88682e+06	880073	4.1	1.31684	0.53949
1o9i,E	ADG83232.1	Thermincola_potens_JR	1.26342e+06	635013	0.6	1.2194	0.53949
3e8q,B	ADL11748.1	Acetohalobium_arabaticum_DSM_5501	144695	574087	5.8	1.22713	0.53949
4enr,B	AJF05516.1	Geoalkalibacter_subterraneus	827125	483547	16.3	1.26809	0.53949
12ca,A	APF17793.1	Caldithrix_abyssi_DSM_13497	1.88682e+06	880073	3.7	1.31684	0.53949
4dqw,A	AKL98577.1	Endomicrobium_proavitum	1.02755e+06	1408281	29.3	1.18366	0.35313
3tc3,A	AGB40369.1	Halobacteroides_halobius_DSM_5150	328625	748449	7.5	1.25566	0.53949
3tmy,B	ADG82381.1	Thermincola_potens_JR	1.26342e+06	635013	36.5	1.2194	0.53949
1cl6,A	AGX04525.1	Bacillus_infantis_NRRL_B-14911	473245	1367477	1.2	1.39537	0.53949
1fqr,A	APF17793.1	Caldithrix_abyssi_DSM_13497	1.88682e+06	880073	3.3	1.31684	0.53949
2c79,A	ADL06816.1	Thermosediminibacter_oceani_DSM_16646	144645	555079	4.8	1.24522	0.53949
1u5j,A	ADG82569.1	Thermincola_potens_JR	1.26342e+06	635013	19.9	1.2194	0.53949
4gae,B	AKL97654.1	Endomicrobium_proavitum	1.02755e+06	1408281	13.4	1.18366	0.35313
1jwk,A	AST89966.1	Bacillus_cohnii	2.25006e+06	33932	20.8	1.38717	0.53949
3rfa,A	AKL97864.1	Endomicrobium_proavitum	1.02755e+06	1408281	6.7	1.18366	0.35313
4c1l,B	AKL98651.1	Endomicrobium_proavitum	1.02755e+06	1408281	25	1.18366	0.35313
1h7x,A	AKL97624.1	Endomicrobium_proavitum	1.02755e+06	1408281	4.3	1.18366	0.35313
3uw8,B	AJE04664.1	Geobacter_pickeringii	817955	345632	32.9	1.27944	0.53949
3nvt,A	AKL98651.1	Endomicrobium_proavitum	1.02755e+06	1408281	18.2	1.18366	0.35313
2x5w,A	ARU63775.1	Tumebacillus_sp._AR23208	2.16236e+06	1903704	3.5	1.37009	0.53949
1kg7,A	AJF07840.1	Geoalkalibacter_subterraneus	827125	483547	20.7	1.26809	0.53949
3p55,A	APF17793.1	Caldithrix_abyssi_DSM_13497	1.88682e+06	880073	4.1	1.31684	0.53949
1o99,A	ADG83543.1	Thermincola_potens_JR	1.26342e+06	635013	31.4	1.2194	0.35313
1itk,B	AJE04664.1	Geobacter_pickeringii	817955	345632	33	1.27944	0.53949
1e93,A	AJF05516.1	Geoalkalibacter_subterraneus	827125	483547	22.2	1.26809	0.53949
1on2,A	ADG83499.1	Thermincola_potens_JR	1.26342e+06	635013	1.1	1.2194	0.53949
1m7z,A	AST89966.1	Bacillus_cohnii	2.25006e+06	33932	36.8	1.38717	0.53949
2a03,B	BAF60180.1	Pelotomaculum_thermopropionicum_SI	10565.1	370438	6.8	1.28663	0.53949
3b4x,A	ARU63775.1	Tumebacillus_sp._AR23208	2.16236e+06	1903704	7.1	1.37009	0.53949
1tgu,B	AJF05516.1	Geoalkalibacter_subterraneus	827125	483547	23.4	1.26809	0.53949
1m7v,A	AST89966.1	Bacillus_cohnii	2.25006e+06	33932	36.5	1.38717	0.53949
2zti,A	ADG83403.1	Thermincola_potens_JR	1.26342e+06	635013	0.1	1.2194	0.53949
2rb5,A	AQP61863.1	Listeria_monocytogenes	307025	1639	2.1	1.3545	0.53949
1ap5,B	BAF60180.1	Pelotomaculum_thermopropionicum_SI	10565.1	370438	8.2	1.28663	0.53949
2bff,A	ADL08752.1	Thermosediminibacter_oceani_DSM_16646	144645	555079	4.4	1.24522	0.53949
2xyk,B	AKS37629.1	Anoxybacillus_gonensis	1.1876e+06	198467	1.5	1.39092	0.53949
1qwc,A	AST89966.1	Bacillus_cohnii	2.25006e+06	33932	15.5	1.38717	0.53949
4kl8,T	ADG83820.1	Thermincola_potens_JR	1.26342e+06	635013	14.1	1.2194	0.53949
1p1m,A	ADG82901.1	Thermincola_potens_JR	1.26342e+06	635013	7.9	1.2194	0.53949
3gbr,B	AKL98085.1	Endomicrobium_proavitum	1.02755e+06	1408281	6.6	1.18366	0.35313
4aul,C	AJF05516.1	Geoalkalibacter_subterraneus	827125	483547	14.2	1.26809	0.53949
3esf,A	BAF60180.1	Pelotomaculum_thermopropionicum_SI	10565.1	370438	4.5	1.28663	0.53949
1dgb,B	AJF05516.1	Geoalkalibacter_subterraneus	827125	483547	22.8	1.26809	0.53949
1rzc,A	APF17793.1	Caldithrix_abyssi_DSM_13497	1.88682e+06	880073	4.1	1.31684	0.53949
4e9w,C	APF20895.1	Caldithrix_abyssi_DSM_13497	1.88682e+06	880073	6.8	1.31684	0.53949
1ad2,A	AKL98176.1	Endomicrobium_proavitum	1.02755e+06	1408281	22.8	1.18366	0.35313
1a8v,B	AKL98047.1	Endomicrobium_proavitum	1.02755e+06	1408281	13.7	1.18366	0.35313
3ql3,A	ABQ25138.1	Geobacter_uraniireducens_Rf4	16745.1	351605	11.4	1.29513	0.53949
1jrz,A	ADG81106.1	Thermincola_potens_JR	1.26342e+06	635013	0.5	1.2194	0.53949
2aw9,B	BAF60180.1	Pelotomaculum_thermopropionicum_SI	10565.1	370438	3.2	1.28663	0.53949
2cca,A	AJE04664.1	Geobacter_pickeringii	817955	345632	37.2	1.27944	0.53949
4l28,A	AKL98069.1	Endomicrobium_proavitum	1.02755e+06	1408281	13.9	1.18366	0.35313
3orm,A	ADG82636.1	Thermincola_potens_JR	1.26342e+06	635013	15.8	1.2194	0.35313
1isa,A	BAF60180.1	Pelotomaculum_thermopropionicum_SI	10565.1	370438	2.2	1.28663	0.53949
3dcp,C	ASW77104.1	Listeria_monocytogenes	307025	1639	69.7	1.3545	0.53949
1x7z,A	ADL08752.1	Thermosediminibacter_oceani_DSM_16646	144645	555079	4.4	1.24522	0.53949
4fhc,A	ADG83045.1	Thermincola_potens_JR	1.26342e+06	635013	23.2	1.2194	0.53949
2rfb,A	ARU63775.1	Tumebacillus_sp._AR23208	2.16236e+06	1903704	5.6	1.37009	0.53949
2c7v,B	ADG82919.1	Thermincola_potens_JR	1.26342e+06	635013	0.8	1.2194	0.53949
1ejv,C	ADG81480.1	Thermincola_potens_JR	1.26342e+06	635013	40	1.2194	0.53949
4i7h,B	ADN55191.1	Thermoanaerobacter_sp._X513	19085.1	573062	1.2	1.29946	0.64453
1fwh,C	ADG81480.1	Thermincola_potens_JR	1.26342e+06	635013	40	1.2194	0.53949
2di4,A	AKL98247.1	Endomicrobium_proavitum	1.02755e+06	1408281	9.8	1.18366	0.35313
2o08,B	ADG83350.1	Thermincola_potens_JR	1.26342e+06	635013	6.9	1.2194	0.57382
4ikr,A	AKL98692.1	Endomicrobium_proavitum	1.02755e+06	1408281	9.2	1.18366	0.35313
2gok,A	ADL13439.1	Acetohalobium_arabaticum_DSM_5501	144695	574087	11.8	1.22713	0.53949
3fgo,A	ADL12489.1	Acetohalobium_arabaticum_DSM_5501	144695	574087	8.3	1.22713	0.35313
2ywr,A	AKL98009.1	Endomicrobium_proavitum	1.02755e+06	1408281	5.4	1.18366	0.35313
3awm,A	BAQ12001.1	Bacillus_sp._OxB-1	829195	98228	17.4	1.36448	0.53949
2gpc,A	BAF60180.1	Pelotomaculum_thermopropionicum_SI	10565.1	370438	3.5	1.28663	0.53949
3w42,A	CBH26948.1	Listeria_seeligeri_serovar_1/2b_str._SLCC3954	27145.1	683837	0.5	1.35519	1.04018
3ej6,B	AJF05516.1	Geoalkalibacter_subterraneus	827125	483547	15.6	1.26809	0.53949
3lf1,B	AJF06444.1	Geoalkalibacter_subterraneus	827125	483547	1	1.26809	0.53949
1lfk,A	ARU63775.1	Tumebacillus_sp._AR23208	2.16236e+06	1903704	2.5	1.37009	0.53949
3hbq,A	AIF51005.1	Pelosinus_sp._UFO1	725345	484770	5.4	1.33392	0.53949
1p8p,C	ADL11748.1	Acetohalobium_arabaticum_DSM_5501	144695	574087	5.5	1.22713	0.53949
1hpu,A	AGB41077.1	Halobacteroides_halobius_DSM_5150	328625	748449	0.7	1.25566	0.53949
1uuv,A	BAQ10866.1	Bacillus_sp._OxB-1	829195	98228	5.5	1.36448	0.53949
1cw3,H	AGB42376.1	Halobacteroides_halobius_DSM_5150	328625	748449	2.1	1.25566	0.53949
1sox,B	AIF51005.1	Pelosinus_sp._UFO1	725345	484770	5.7	1.33392	0.53949
3iv8,C	ADG83021.1	Thermincola_potens_JR	1.26342e+06	635013	3.6	1.2194	0.35313
1fsq,A	APF17793.1	Caldithrix_abyssi_DSM_13497	1.88682e+06	880073	3.7	1.31684	0.53949
1t5g,A	ADL11748.1	Acetohalobium_arabaticum_DSM_5501	144695	574087	5.2	1.22713	0.53949
1ox5,A	AKL97802.1	Endomicrobium_proavitum	1.02755e+06	1408281	4.3	1.18366	0.35313
2rar,A	AQZ43293.1	Listeria_monocytogenes	307025	1639	1.8	1.3545	0.53949
2bi4,A	BAV59137.1	Candidatus_Endomicrobium_trichonymphae	2.35584e+06	1408204	6.7	1.21182	0.35313
1bv3,A	APF17793.1	Caldithrix_abyssi_DSM_13497	1.88682e+06	880073	4.1	1.31684	0.53949
3ejd,B	ARU63775.1	Tumebacillus_sp._AR23208	2.16236e+06	1903704	9.3	1.37009	0.53949
3pkb,A	AKL98692.1	Endomicrobium_proavitum	1.02755e+06	1408281	6.2	1.18366	0.35313
4k9r,A	ADG83045.1	Thermincola_potens_JR	1.26342e+06	635013	22.9	1.2194	0.53949
1qws,A	AJF05516.1	Geoalkalibacter_subterraneus	827125	483547	16.1	1.26809	0.53949
1q5d,A	AST89960.1	Bacillus_cohnii	2.25006e+06	33932	1.2	1.38717	0.53949
2a5h,C	ADG82661.1	Thermincola_potens_JR	1.26342e+06	635013	21.7	1.2194	0.53949
1wy0,A	AKL97594.1	Endomicrobium_proavitum	1.02755e+06	1408281	7.1	1.18366	0.35313
2xkr,A	ARU63775.1	Tumebacillus_sp._AR23208	2.16236e+06	1903704	9.2	1.37009	0.53949
2y0f,B	AKL97656.1	Endomicrobium_proavitum	1.02755e+06	1408281	8.8	1.18366	0.35313
1d5n,B	BAF60180.1	Pelotomaculum_thermopropionicum_SI	10565.1	370438	0.6	1.28663	0.53949
2p17,A	AJE04681.1	Geobacter_pickeringii	817955	345632	8.4	1.27944	0.35313
4c50,A	AJE04664.1	Geobacter_pickeringii	817955	345632	37.1	1.27944	0.53949
3f11,A	AGB40776.1	Halobacteroides_halobius_DSM_5150	328625	748449	18.5	1.25566	0.53949
1dt0,C	BAF60180.1	Pelotomaculum_thermopropionicum_SI	10565.1	370438	4.5	1.28663	0.53949
4ggv,A	ARU63775.1	Tumebacillus_sp._AR23208	2.16236e+06	1903704	7	1.37009	0.53949
1yp2,C	ADL12610.1	Acetohalobium_arabaticum_DSM_5501	144695	574087	5.4	1.22713	0.35313
2hvh,A	AKL98049.1	Endomicrobium_proavitum	1.02755e+06	1408281	16.4	1.18366	0.35313
3evk,B	BAF60180.1	Pelotomaculum_thermopropionicum_SI	10565.1	370438	15.7	1.28663	0.53949
3r61,A	ADG83499.1	Thermincola_potens_JR	1.26342e+06	635013	2	1.2194	0.53949
2p4e,P	ADG83165.1	Thermincola_potens_JR	1.26342e+06	635013	1.1	1.2194	0.53949
3rwl,A	ARU63775.1	Tumebacillus_sp._AR23208	2.16236e+06	1903704	0.2	1.37009	0.53949
1t71,A	ADG82143.1	Thermincola_potens_JR	1.26342e+06	635013	6.6	1.2194	0.53949
1gon,B	AGB40269.1	Halobacteroides_halobius_DSM_5150	328625	748449	19.5	1.25566	0.53949
2zxp,A	ADG82069.1	Thermincola_potens_JR	1.26342e+06	635013	6.2	1.2194	0.53949
1vlg,E	ADL12521.1	Acetohalobium_arabaticum_DSM_5501	144695	574087	9.7	1.22713	0.53949
3e6k,A	ADL11748.1	Acetohalobium_arabaticum_DSM_5501	144695	574087	5.6	1.22713	0.53949
2xq1,C	AJF05516.1	Geoalkalibacter_subterraneus	827125	483547	15.8	1.26809	0.53949
1sq3,C	ADL12521.1	Acetohalobium_arabaticum_DSM_5501	144695	574087	5.9	1.22713	0.53949
2ush,B	AGB41077.1	Halobacteroides_halobius_DSM_5150	328625	748449	1	1.25566	0.53949
4fhe,A	ADG83045.1	Thermincola_potens_JR	1.26342e+06	635013	23.5	1.2194	0.53949
4g9p,A	AKL97656.1	Endomicrobium_proavitum	1.02755e+06	1408281	8.8	1.18366	0.35313
1i0h,A	BAF60180.1	Pelotomaculum_thermopropionicum_SI	10565.1	370438	0.1	1.28663	0.53949
1rrq,A	AJF07840.1	Geoalkalibacter_subterraneus	827125	483547	12.1	1.26809	0.53949
3r9b,A	ARU63775.1	Tumebacillus_sp._AR23208	2.16236e+06	1903704	9.1	1.37009	0.53949
3mdm,A	AST92513.1	Bacillus_cohnii	2.25006e+06	33932	2.8	1.38717	0.53949
3qvn,A	BAF60180.1	Pelotomaculum_thermopropionicum_SI	10565.1	370438	2.1	1.28663	0.53949
1xqd,A	AGX04525.1	Bacillus_infantis_NRRL_B-14911	473245	1367477	1.4	1.39537	0.53949
3ng0,A	AKL97745.1	Endomicrobium_proavitum	1.02755e+06	1408281	9.9	1.18366	0.35313
1yj3,A	AKL98692.1	Endomicrobium_proavitum	1.02755e+06	1408281	6.2	1.18366	0.35313
3niq,A	ADG81922.1	Thermincola_potens_JR	1.26342e+06	635013	5.9	1.2194	0.53949
1ecc,B	AKL97749.1	Endomicrobium_proavitum	1.02755e+06	1408281	8	1.18366	0.35313
1p8o,C	ADL11748.1	Acetohalobium_arabaticum_DSM_5501	144695	574087	5.5	1.22713	0.53949
4ent,B	AJF05516.1	Geoalkalibacter_subterraneus	827125	483547	16.3	1.26809	0.53949
3fc5,A	AST89966.1	Bacillus_cohnii	2.25006e+06	33932	15.2	1.38717	0.53949
1ixz,A	AKL98247.1	Endomicrobium_proavitum	1.02755e+06	1408281	39.3	1.18366	0.35313
4kr6,A	ADL12797.1	Acetohalobium_arabaticum_DSM_5501	144695	574087	15.7	1.22713	0.53949
1ylh,A	ADL06892.1	Thermosediminibacter_oceani_DSM_16646	144645	555079	19.1	1.24522	0.35313
2qkc,A	BAF60180.1	Pelotomaculum_thermopropionicum_SI	10565.1	370438	8.2	1.28663	0.53949
4bul,C	AKL98483.1	Endomicrobium_proavitum	1.02755e+06	1408281	32.4	1.18366	0.35313
1gwi,B	ARU63775.1	Tumebacillus_sp._AR23208	2.16236e+06	1903704	2.9	1.37009	0.53949
1vha,A	AKL98603.1	Endomicrobium_proavitum	1.02755e+06	1408281	14.7	1.18366	0.35313
1zsp,A	BAF60180.1	Pelotomaculum_thermopropionicum_SI	10565.1	370438	8.2	1.28663	0.53949
1ye9,M	AJF05516.1	Geoalkalibacter_subterraneus	827125	483547	7.8	1.26809	0.53949
1occ,N	AJE04389.1	Geobacter_pickeringii	817955	345632	12.9	1.27944	0.53949
3r18,A	AIF51005.1	Pelosinus_sp._UFO1	725345	484770	5.4	1.33392	0.53949
3awp,A	BAQ12001.1	Bacillus_sp._OxB-1	829195	98228	17.4	1.36448	0.53949
1in0,B	AKL98096.1	Endomicrobium_proavitum	1.02755e+06	1408281	6	1.18366	0.35313
3thj,B	ADL11748.1	Acetohalobium_arabaticum_DSM_5501	144695	574087	6	1.22713	0.53949
2cw2,A	BAF60180.1	Pelotomaculum_thermopropionicum_SI	10565.1	370438	7.2	1.28663	0.53949
1e24,A	AKL97821.1	Endomicrobium_proavitum	1.02755e+06	1408281	19.3	1.18366	0.35313
4ity,A	ADG81476.1	Thermincola_potens_JR	1.26342e+06	635013	0.6	1.2194	0.53949
2vhl,A	ADG83021.1	Thermincola_potens_JR	1.26342e+06	635013	4.9	1.2194	0.35313
1can,A	APF17793.1	Caldithrix_abyssi_DSM_13497	1.88682e+06	880073	4.1	1.31684	0.53949
2nox,H	AOV06449.1	Lysinibacillus_sphaericus	1.75321e+06	1421	20.5	1.38372	0.53949
1p81,A	AJF05516.1	Geoalkalibacter_subterraneus	827125	483547	16.1	1.26809	0.53949
2yev,D	AJE04389.1	Geobacter_pickeringii	817955	345632	16.4	1.27944	0.53949
3ttu,B	AJF05516.1	Geoalkalibacter_subterraneus	827125	483547	16.1	1.26809	0.53949
1en4,A	BAF60180.1	Pelotomaculum_thermopropionicum_SI	10565.1	370438	1	1.28663	0.53949
2vgi,B	AKL98440.1	Endomicrobium_proavitum	1.02755e+06	1408281	10.7	1.18366	0.35313
1tv7,B	ADG81626.1	Thermincola_potens_JR	1.26342e+06	635013	6.7	1.2194	0.53949
1rzd,A	APF17793.1	Caldithrix_abyssi_DSM_13497	1.88682e+06	880073	4.1	1.31684	0.53949
3e8z,B	ADL11748.1	Acetohalobium_arabaticum_DSM_5501	144695	574087	5.5	1.22713	0.53949
4e9v,B	APF20895.1	Caldithrix_abyssi_DSM_13497	1.88682e+06	880073	6.8	1.31684	0.53949
1ngk,I	AST90620.1	Bacillus_cohnii	2.25006e+06	33932	1.1	1.38717	0.53949
4lk2,A	AKL98516.1	Endomicrobium_proavitum	1.02755e+06	1408281	1.6	1.18366	0.35313
3vlm,A	AJE04664.1	Geobacter_pickeringii	817955	345632	32.9	1.27944	0.53949
2xrx,G	BAQ10866.1	Bacillus_sp._OxB-1	829195	98228	4	1.36448	0.53949
3szl,B	BAG14144.1	uncultured_Termite_group_1_bacterium_phylotype_Rs-D17	2.35584e+06	471821	0.7	1.21182	0.35313
2ivo,C	AKL97515.1	Endomicrobium_proavitum	1.02755e+06	1408281	2.8	1.18366	0.35313
1lj1,A	ADG81106.1	Thermincola_potens_JR	1.26342e+06	635013	0.5	1.2194	0.53949
1yd0,A	ADG83565.1	Thermincola_potens_JR	1.26342e+06	635013	3.1	1.2194	0.53949
3zgl,A	BAG14144.1	uncultured_Termite_group_1_bacterium_phylotype_Rs-D17	2.35584e+06	471821	0.7	1.21182	0.35313
3mgx,A	ARU63775.1	Tumebacillus_sp._AR23208	2.16236e+06	1903704	1.8	1.37009	0.53949
1vz0,B	AKL98504.1	Endomicrobium_proavitum	1.02755e+06	1408281	13.3	1.18366	0.35313
1nu5,A	ADG83101.1	Thermincola_potens_JR	1.26342e+06	635013	3.8	1.2194	0.53949
3vu3,A	AJF05516.1	Geoalkalibacter_subterraneus	827125	483547	16.3	1.26809	0.53949
3hh8,A	ADN53981.1	Thermoanaerobacter_sp._X513	19085.1	573062	0.6	1.29946	0.53949
4gun,C	BAF60180.1	Pelotomaculum_thermopropionicum_SI	10565.1	370438	2.6	1.28663	0.53949
2dti,B	ADG81108.1	Thermincola_potens_JR	1.26342e+06	635013	7.2	1.2194	0.35313
1e1c,C	ADL08565.1	Thermosediminibacter_oceani_DSM_16646	144645	555079	22.8	1.24522	0.53949
1lqy,A	ADG82646.1	Thermincola_potens_JR	1.26342e+06	635013	5.1	1.2194	0.53949
2bvj,A	ARU63775.1	Tumebacillus_sp._AR23208	2.16236e+06	1903704	9.8	1.37009	0.53949
1o12,A	ADG83021.1	Thermincola_potens_JR	1.26342e+06	635013	5.5	1.2194	0.35313
1wtf,A	ARJ93002.1	Listeria_monocytogenes	9.00187e+08	1639	0.8	1.3559	0.72451
3puv,A	AKL97532.1	Endomicrobium_proavitum	1.02755e+06	1408281	19.9	1.18366	0.35313
1qgh,D	AQZ43210.1	Listeria_monocytogenes	307025	1639	63.7	1.3545	0.53949
1jn1,A	AKL98603.1	Endomicrobium_proavitum	1.02755e+06	1408281	15.4	1.18366	0.35313
1y0p,A	ADG81106.1	Thermincola_potens_JR	1.26342e+06	635013	0.7	1.2194	0.53949
3f2d,A	AKL98521.1	Endomicrobium_proavitum	1.02755e+06	1408281	1.8	1.18366	0.35313
1ogp,D	AIF51005.1	Pelosinus_sp._UFO1	725345	484770	2.6	1.33392	0.53949
1fwb,C	ADG81480.1	Thermincola_potens_JR	1.26342e+06	635013	40	1.2194	0.53949
1h7k,A	AJF05516.1	Geoalkalibacter_subterraneus	827125	483547	21.8	1.26809	0.53949
3g0a,A	AKL98289.1	Endomicrobium_proavitum	1.02755e+06	1408281	25.2	1.18366	0.35313
4dz6,A	ADG81094.1	Thermincola_potens_JR	1.26342e+06	635013	5.2	1.2194	0.35313
1hed,A	APF17793.1	Caldithrix_abyssi_DSM_13497	1.88682e+06	880073	3.7	1.31684	0.53949
1io8,B	ARU63775.1	Tumebacillus_sp._AR23208	2.16236e+06	1903704	4.5	1.37009	0.53949
2uuq,A	ARU63775.1	Tumebacillus_sp._AR23208	2.16236e+06	1903704	2.7	1.37009	0.53949
3e6v,B	ADL11748.1	Acetohalobium_arabaticum_DSM_5501	144695	574087	5.6	1.22713	0.53949
4coo,A	AKL98069.1	Endomicrobium_proavitum	1.02755e+06	1408281	13.9	1.18366	0.35313
1kg2,A	AJF07840.1	Geoalkalibacter_subterraneus	827125	483547	21.2	1.26809	0.53949
1pm9,B	BAF60180.1	Pelotomaculum_thermopropionicum_SI	10565.1	370438	7.7	1.28663	0.53949
4aue,A	AJF05516.1	Geoalkalibacter_subterraneus	827125	483547	14.4	1.26809	0.53949
2xrx,E	BAQ10866.1	Bacillus_sp._OxB-1	829195	98228	4	1.36448	0.53949
4dz6,F	ADG81094.1	Thermincola_potens_JR	1.26342e+06	635013	5.2	1.2194	0.35313
2whf,A	ARU63775.1	Tumebacillus_sp._AR23208	2.16236e+06	1903704	2.7	1.37009	0.53949
1cf9,A	AJF05516.1	Geoalkalibacter_subterraneus	827125	483547	16.1	1.26809	0.53949
2cdy,B	BAF60180.1	Pelotomaculum_thermopropionicum_SI	10565.1	370438	3.2	1.28663	0.53949
3vno,A	BAQ12001.1	Bacillus_sp._OxB-1	829195	98228	17.3	1.36448	0.53949
1yrq,M	ADG81145.1	Thermincola_potens_JR	1.26342e+06	635013	13.3	1.2194	0.53949
4hka,A	AST91170.1	Bacillus_cohnii	2.25006e+06	33932	0.6	1.38717	0.53949
1mua,A	APF17793.1	Caldithrix_abyssi_DSM_13497	1.88682e+06	880073	3.7	1.31684	0.53949
3p9p,A	AJF05516.1	Geoalkalibacter_subterraneus	827125	483547	16.3	1.26809	0.53949
1gn8,B	AKL97843.1	Endomicrobium_proavitum	1.02755e+06	1408281	13.1	1.18366	0.35313
1zjc,A	ACL69446.1	Halothermothrix_orenii_H_168	20485.1	373903	1	1.2642	0.53949
3r2u,A	AJF07469.1	Geoalkalibacter_subterraneus	827125	483547	2.3	1.26809	0.53949
2bws,A	ADG82581.1	Thermincola_potens_JR	1.26342e+06	635013	1.9	1.2194	0.53949
3bk9,E	AOV06449.1	Lysinibacillus_sphaericus	1.75321e+06	1421	21	1.38372	0.53949
3fsp,A	AJF07840.1	Geoalkalibacter_subterraneus	827125	483547	12.4	1.26809	0.53949
3p9q,A	AJF05516.1	Geoalkalibacter_subterraneus	827125	483547	16.1	1.26809	0.53949
4e4e,C	BAF60180.1	Pelotomaculum_thermopropionicum_SI	10565.1	370438	2.8	1.28663	0.53949
4aum,A	AJF05516.1	Geoalkalibacter_subterraneus	827125	483547	14.4	1.26809	0.53949
3dx5,A	ANA45439.1	Lysinibacillus_sphaericus	1.62974e+06	1421	20.8	1.39438	0.53949
2bfd,A	ADL08752.1	Thermosediminibacter_oceani_DSM_16646	144645	555079	4.3	1.24522	0.53949
1p6l,B	AST89966.1	Bacillus_cohnii	2.25006e+06	33932	18	1.38717	0.53949
2iuf,E	AJF05516.1	Geoalkalibacter_subterraneus	827125	483547	11.5	1.26809	0.53949
2aie,P	ADL12952.1	Acetohalobium_arabaticum_DSM_5501	144695	574087	2.9	1.22713	0.53949
2xn8,A	ARU63775.1	Tumebacillus_sp._AR23208	2.16236e+06	1903704	3.5	1.37009	0.53949
4jzg,A	BAF60180.1	Pelotomaculum_thermopropionicum_SI	10565.1	370438	1.1	1.28663	0.53949
1yrq,I	ADG81145.1	Thermincola_potens_JR	1.26342e+06	635013	13.3	1.2194	0.53949
1yrq,D	ADG81144.1	Thermincola_potens_JR	1.26342e+06	635013	13.1	1.2194	0.53949
2bfb,A	ADL08752.1	Thermosediminibacter_oceani_DSM_16646	144645	555079	4.3	1.24522	0.53949
2ehd,B	ADG83782.1	Thermincola_potens_JR	1.26342e+06	635013	1.4	1.2194	0.53949
3vlk,A	AJE04664.1	Geobacter_pickeringii	817955	345632	32.9	1.27944	0.53949
2b1x,C	BAQ10866.1	Bacillus_sp._OxB-1	829195	98228	15.3	1.36448	0.53949
3dqr,A	AST89966.1	Bacillus_cohnii	2.25006e+06	33932	15.8	1.38717	0.53949
3n65,A	AST89966.1	Bacillus_cohnii	2.25006e+06	33932	15.5	1.38717	0.53949
3aal,A	AKL97613.1	Endomicrobium_proavitum	1.02755e+06	1408281	3.3	1.18366	0.35313
3emr,A	ADC50530.1	Bacillus_pseudofirmus_OF4	5825.2	398511	45.6	1.43857	0.53949
3tld,A	BAQ08991.1	Bacillus_sp._OxB-1	829195	98228	24.5	1.36448	0.53949
1kkc,B	BAF60180.1	Pelotomaculum_thermopropionicum_SI	10565.1	370438	2.9	1.28663	0.53949
3dnf,A	AKL98655.1	Endomicrobium_proavitum	1.02755e+06	1408281	16.8	1.18366	0.35313
2bwy,A	ADG82581.1	Thermincola_potens_JR	1.26342e+06	635013	1.9	1.2194	0.53949
1pj8,A	ADG83165.1	Thermincola_potens_JR	1.26342e+06	635013	1.1	1.2194	0.53949
2qka,A	BAF60180.1	Pelotomaculum_thermopropionicum_SI	10565.1	370438	8.2	1.28663	0.53949
3d2o,A	ADL07344.1	Thermosediminibacter_oceani_DSM_16646	144645	555079	13.6	1.24522	0.53949
2b1x,A	BAQ10866.1	Bacillus_sp._OxB-1	829195	98228	15.3	1.36448	0.53949
4ewa,A	AJE04681.1	Geobacter_pickeringii	817955	345632	7.9	1.27944	0.35313
1nvm,A	ADL07159.1	Thermosediminibacter_oceani_DSM_16646	144645	555079	24.1	1.24522	0.53949
3vtj,A	BAQ12001.1	Bacillus_sp._OxB-1	829195	98228	17.1	1.36448	0.53949
4fhg,A	ADG83045.1	Thermincola_potens_JR	1.26342e+06	635013	23.2	1.2194	0.53949
2g36,A	AKL97507.1	Endomicrobium_proavitum	1.02755e+06	1408281	18.7	1.18366	0.35313
1qnm,A	BAF60180.1	Pelotomaculum_thermopropionicum_SI	10565.1	370438	8.7	1.28663	0.53949
3h1s,A	BAF60180.1	Pelotomaculum_thermopropionicum_SI	10565.1	370438	2.9	1.28663	0.53949
1wb8,A	AJE02949.1	Geobacter_pickeringii	817955	345632	3.4	1.27944	0.53949
3rmj,A	AKL97880.1	Endomicrobium_proavitum	1.02755e+06	1408281	29.8	1.18366	0.35313
2yfi,E	BAQ10866.1	Bacillus_sp._OxB-1	829195	98228	3.7	1.36448	0.53949
3ivd,A	ADL08404.1	Thermosediminibacter_oceani_DSM_16646	144645	555079	2.3	1.24522	0.53949
1heb,A	APF17793.1	Caldithrix_abyssi_DSM_13497	1.88682e+06	880073	3.7	1.31684	0.53949
1var,B	BAF60180.1	Pelotomaculum_thermopropionicum_SI	10565.1	370438	8.7	1.28663	0.53949
1a5o,C	ADG81480.1	Thermincola_potens_JR	1.26342e+06	635013	40	1.2194	0.53949
2enx,A	ADG83564.1	Thermincola_potens_JR	1.26342e+06	635013	1.9	1.2194	0.53949
1wrn,A	AST91489.1	Bacillus_cohnii	2.25006e+06	33932	26.5	1.38717	0.72451
2qjy,A	AJE03195.1	Geobacter_pickeringii	817955	345632	6.5	1.27944	0.53949
4nos,B	AST89966.1	Bacillus_cohnii	2.25006e+06	33932	17.2	1.38717	0.53949
3au8,A	AKL97654.1	Endomicrobium_proavitum	1.02755e+06	1408281	13.6	1.18366	0.35313
2rcv,B	BAF60180.1	Pelotomaculum_thermopropionicum_SI	10565.1	370438	9.7	1.28663	0.53949
3ttx,B	AJF05516.1	Geoalkalibacter_subterraneus	827125	483547	16.3	1.26809	0.53949
1y67,B	BAF60180.1	Pelotomaculum_thermopropionicum_SI	10565.1	370438	3.2	1.28663	0.53949
4am8,A	AKL98260.1	Endomicrobium_proavitum	1.02755e+06	1408281	7.9	1.18366	0.35313
3bfr,A	BAF60180.1	Pelotomaculum_thermopropionicum_SI	10565.1	370438	3.3	1.28663	0.53949
1i5b,B	ADG82370.1	Thermincola_potens_JR	1.26342e+06	635013	27.9	1.2194	0.53949
3mz4,A	AJF06304.1	Geoalkalibacter_subterraneus	827125	483547	10.2	1.26809	0.53949
4hv5,A	ADG83499.1	Thermincola_potens_JR	1.26342e+06	635013	2	1.2194	0.53949
4ens,A	AJF05516.1	Geoalkalibacter_subterraneus	827125	483547	16.3	1.26809	0.53949
3ej8,A	AST89966.1	Bacillus_cohnii	2.25006e+06	33932	17.5	1.38717	0.53949
4hlt,A	AJE04681.1	Geobacter_pickeringii	817955	345632	7.9	1.27944	0.35313
1eg9,A	BAQ10866.1	Bacillus_sp._OxB-1	829195	98228	5.5	1.36448	0.53949
3myr,D	ADG81145.1	Thermincola_potens_JR	1.26342e+06	635013	8.3	1.2194	0.53949
1ap6,A	BAF60180.1	Pelotomaculum_thermopropionicum_SI	10565.1	370438	8.2	1.28663	0.53949
3ak3,D	BAF60180.1	Pelotomaculum_thermopropionicum_SI	10565.1	370438	14	1.28663	0.53949
3b1j,A	AKL97484.1	Endomicrobium_proavitum	1.02755e+06	1408281	17.6	1.18366	0.35313
1ysj,B	AKL98238.1	Endomicrobium_proavitum	1.02755e+06	1408281	9.9	1.18366	0.35313
3eah,B	AST89966.1	Bacillus_cohnii	2.25006e+06	33932	17.4	1.38717	0.53949
3tzo,B	ARU63775.1	Tumebacillus_sp._AR23208	2.16236e+06	1903704	3.6	1.37009	0.53949
4b31,C	AJF05516.1	Geoalkalibacter_subterraneus	827125	483547	14.2	1.26809	0.53949
3ror,A	AKL98692.1	Endomicrobium_proavitum	1.02755e+06	1408281	5.8	1.18366	0.35313
1ub2,A	AJE04664.1	Geobacter_pickeringii	817955	345632	30.3	1.27944	0.53949
2jln,A	BAQ08895.1	Bacillus_sp._OxB-1	829195	98228	8.4	1.36448	0.53949
3mds,A	BAF60180.1	Pelotomaculum_thermopropionicum_SI	10565.1	370438	4.6	1.28663	0.53949
1wvb,A	ADL11748.1	Acetohalobium_arabaticum_DSM_5501	144695	574087	5.6	1.22713	0.53949
4e37,B	AJF05516.1	Geoalkalibacter_subterraneus	827125	483547	22.3	1.26809	0.53949
3tm3,A	BAQ08991.1	Bacillus_sp._OxB-1	829195	98228	25.3	1.36448	0.53949
3ubp,C	ADG81480.1	Thermincola_potens_JR	1.26342e+06	635013	38.9	1.2194	0.53949
1e3p,A	AKL97960.1	Endomicrobium_proavitum	1.02755e+06	1408281	12.8	1.18366	0.35313
3bzj,A	AGB40369.1	Halobacteroides_halobius_DSM_5150	328625	748449	2.8	1.25566	0.53949
4jou,A	BAQ10131.1	Bacillus_sp._OxB-1	829195	98228	13.2	1.36448	0.72451
1qwl,A	AJF05516.1	Geoalkalibacter_subterraneus	827125	483547	22.5	1.26809	0.53949
2py7,X	ADL06892.1	Thermosediminibacter_oceani_DSM_16646	144645	555079	20.5	1.24522	0.35313
3abb,A	ARU63775.1	Tumebacillus_sp._AR23208	2.16236e+06	1903704	5.9	1.37009	0.53949
3mz6,A	AJF06304.1	Geoalkalibacter_subterraneus	827125	483547	10.2	1.26809	0.53949
2z06,A	ADG82143.1	Thermincola_potens_JR	1.26342e+06	635013	14.5	1.2194	0.53949
4aw3,B	ARU63775.1	Tumebacillus_sp._AR23208	2.16236e+06	1903704	11.6	1.37009	0.53949
2bmo,A	BAQ10866.1	Bacillus_sp._OxB-1	829195	98228	3.7	1.36448	0.53949
3lsu,A	BAF60180.1	Pelotomaculum_thermopropionicum_SI	10565.1	370438	3.3	1.28663	0.53949
1lv5,A	AKL98049.1	Endomicrobium_proavitum	1.02755e+06	1408281	16.6	1.18366	0.35313
4hnt,D	AKL98539.1	Endomicrobium_proavitum	1.02755e+06	1408281	19.8	1.18366	0.35313
1mud,A	AJF07840.1	Geoalkalibacter_subterraneus	827125	483547	20.7	1.26809	0.53949
4ima,B	AKL98440.1	Endomicrobium_proavitum	1.02755e+06	1408281	10.4	1.18366	0.35313
1ugc,A	APF17793.1	Caldithrix_abyssi_DSM_13497	1.88682e+06	880073	4.1	1.31684	0.53949
1zip,A	AKL98691.1	Endomicrobium_proavitum	1.02755e+06	1408281	15.3	1.18366	0.35313
3mmr,A	ADL11748.1	Acetohalobium_arabaticum_DSM_5501	144695	574087	5.9	1.22713	0.53949
2hhw,A	AKL98049.1	Endomicrobium_proavitum	1.02755e+06	1408281	16.4	1.18366	0.35313
3ofu,E	AST89960.1	Bacillus_cohnii	2.25006e+06	33932	0.7	1.38717	0.53949
3pkx,A	BAQ10924.1	Bacillus_sp._OxB-1	829195	98228	5.3	1.36448	0.55678
1ulw,A	AGX04525.1	Bacillus_infantis_NRRL_B-14911	473245	1367477	1.5	1.39537	0.53949
1vj7,A	AKL97840.1	Endomicrobium_proavitum	1.02755e+06	1408281	13.6	1.18366	0.35313
2v3z,A	ADG82581.1	Thermincola_potens_JR	1.26342e+06	635013	1.9	1.2194	0.53949
3noy,C	AKL97656.1	Endomicrobium_proavitum	1.02755e+06	1408281	18.2	1.18366	0.35313
4a03,A	AKL97654.1	Endomicrobium_proavitum	1.02755e+06	1408281	12	1.18366	0.35313
4m51,A	ADL12056.1	Acetohalobium_arabaticum_DSM_5501	144695	574087	0.4	1.22713	0.53949
1hea,A	APF17793.1	Caldithrix_abyssi_DSM_13497	1.88682e+06	880073	3.7	1.31684	0.53949
1jin,A	ARU63775.1	Tumebacillus_sp._AR23208	2.16236e+06	1903704	5.7	1.37009	0.53949
1m35,E	ADG82581.1	Thermincola_potens_JR	1.26342e+06	635013	2.3	1.2194	0.53949
1czm,A	AOV06764.1	Lysinibacillus_sphaericus	1.75321e+06	1421	1	1.38372	0.53949
1fwf,C	ADG81480.1	Thermincola_potens_JR	1.26342e+06	635013	40	1.2194	0.53949
1p2e,A	ADG81106.1	Thermincola_potens_JR	1.26342e+06	635013	0.7	1.2194	0.53949
3mx6,A	AKL98692.1	Endomicrobium_proavitum	1.02755e+06	1408281	13.9	1.18366	0.35313
1lm4,B	ADG82646.1	Thermincola_potens_JR	1.26342e+06	635013	0.3	1.2194	0.53949
4jyy,A	BAF60180.1	Pelotomaculum_thermopropionicum_SI	10565.1	370438	1.1	1.28663	0.53949
1nsi,B	AST89966.1	Bacillus_cohnii	2.25006e+06	33932	17.5	1.38717	0.53949
4ewd,A	AJE04681.1	Geobacter_pickeringii	817955	345632	7.9	1.27944	0.35313
2z1d,A	AKL97687.1	Endomicrobium_proavitum	1.02755e+06	1408281	6.2	1.18366	0.35313
1c27,A	AKL98692.1	Endomicrobium_proavitum	1.02755e+06	1408281	15.6	1.18366	0.35313
3ovp,A	AKL98554.1	Endomicrobium_proavitum	1.02755e+06	1408281	11.6	1.18366	0.35313
3ut2,A	AJE04664.1	Geobacter_pickeringii	817955	345632	29.8	1.27944	0.53949
3bul,A	BAG14067.1	uncultured_Termite_group_1_bacterium_phylotype_Rs-D17	2.35584e+06	471821	1	1.21182	0.35313
3qc3,A	AKL98554.1	Endomicrobium_proavitum	1.02755e+06	1408281	11.6	1.18366	0.35313
1jaw,A	ADG82581.1	Thermincola_potens_JR	1.26342e+06	635013	2.3	1.2194	0.53949
2j3m,A	AKL97658.1	Endomicrobium_proavitum	1.02755e+06	1408281	16.9	1.18366	0.35313
3qcz,A	AKL97807.1	Endomicrobium_proavitum	1.02755e+06	1408281	3.9	1.18366	0.35313
1g0e,A	APF17793.1	Caldithrix_abyssi_DSM_13497	1.88682e+06	880073	3.7	1.31684	0.53949
1wql,A	BAQ10866.1	Bacillus_sp._OxB-1	829195	98228	3.1	1.36448	0.53949
3gfz,B	ADG83164.1	Thermincola_potens_JR	1.26342e+06	635013	3.5	1.2194	0.53949
2b3y,A	AKL98384.1	Endomicrobium_proavitum	1.02755e+06	1408281	0.1	1.18366	0.35313
2olq,A	ADL06892.1	Thermosediminibacter_oceani_DSM_16646	144645	555079	20.7	1.24522	0.35313
3szu,A	BAG14144.1	uncultured_Termite_group_1_bacterium_phylotype_Rs-D17	2.35584e+06	471821	0.3	1.21182	0.35313
3iu7,A	AKL98692.1	Endomicrobium_proavitum	1.02755e+06	1408281	6.2	1.18366	0.35313
1a4e,A	AJF05516.1	Geoalkalibacter_subterraneus	827125	483547	16.9	1.26809	0.53949
4k7z,A	ADL12182.1	Acetohalobium_arabaticum_DSM_5501	144695	574087	1.8	1.22713	0.53949
3nio,B	ADG81476.1	Thermincola_potens_JR	1.26342e+06	635013	3.6	1.2194	0.53949
3str,P	ADL12952.1	Acetohalobium_arabaticum_DSM_5501	144695	574087	2.9	1.22713	0.53949
1pkf,A	AST89960.1	Bacillus_cohnii	2.25006e+06	33932	1	1.38717	0.53949
1ggj,C	AJF05516.1	Geoalkalibacter_subterraneus	827125	483547	16.1	1.26809	0.53949
1ugf,A	APF17793.1	Caldithrix_abyssi_DSM_13497	1.88682e+06	880073	4.5	1.31684	0.53949
1lm6,A	ADL12952.1	Acetohalobium_arabaticum_DSM_5501	144695	574087	2.9	1.22713	0.53949
3ig4,C	ADG82581.1	Thermincola_potens_JR	1.26342e+06	635013	0.5	1.2194	0.53949
3rn4,A	BAF60180.1	Pelotomaculum_thermopropionicum_SI	10565.1	370438	3.3	1.28663	0.53949
4b7f,B	AJF05516.1	Geoalkalibacter_subterraneus	827125	483547	24.8	1.26809	0.53949
3h8f,D	AJF07437.1	Geoalkalibacter_subterraneus	827125	483547	16.1	1.26809	0.53949
2y46,C	ARU63775.1	Tumebacillus_sp._AR23208	2.16236e+06	1903704	11.6	1.37009	0.53949
1gn6,A	BAF60180.1	Pelotomaculum_thermopropionicum_SI	10565.1	370438	9	1.28663	0.53949
1ejj,A	ADG83543.1	Thermincola_potens_JR	1.26342e+06	635013	31.6	1.2194	0.35313
3cur,I	ADG81145.1	Thermincola_potens_JR	1.26342e+06	635013	13	1.2194	0.53949
3lhl,A	ADG81922.1	Thermincola_potens_JR	1.26342e+06	635013	10.2	1.2194	0.35313
1unf,X	BAF60180.1	Pelotomaculum_thermopropionicum_SI	10565.1	370438	3.6	1.28663	0.53949
4ko3,S	ADG83820.1	Thermincola_potens_JR	1.26342e+06	635013	14.1	1.2194	0.53949
3ci4,A	ADG81502.1	Thermincola_potens_JR	1.26342e+06	635013	4.7	1.2194	0.53949
1nod,A	AST89966.1	Bacillus_cohnii	2.25006e+06	33932	21.1	1.38717	0.53949
1imc,A	AKL97562.1	Endomicrobium_proavitum	1.02755e+06	1408281	5.8	1.18366	0.35313
1fwi,C	ADG81480.1	Thermincola_potens_JR	1.26342e+06	635013	40	1.2194	0.53949
2bmm,A	ARU60039.1	Tumebacillus_sp._AR23208	2.16236e+06	1903704	1.2	1.37009	0.53949
2goy,E	AJF05655.1	Geoalkalibacter_subterraneus	827125	483547	13.8	1.26809	0.53949
4lrd,A	AKL97635.1	Endomicrobium_proavitum	1.02755e+06	1408281	20.3	1.18366	0.35313
3ttw,C	AJF05516.1	Geoalkalibacter_subterraneus	827125	483547	16.3	1.26809	0.53949
1jjc,B	AKL97584.1	Endomicrobium_proavitum	1.02755e+06	1408281	3.6	1.18366	0.35313
1cqx,A	BAQ08991.1	Bacillus_sp._OxB-1	829195	98228	16.2	1.36448	0.53949
3dwj,B	AST89966.1	Bacillus_cohnii	2.25006e+06	33932	20.8	1.38717	0.53949
3ozv,A	BAQ08991.1	Bacillus_sp._OxB-1	829195	98228	16.2	1.36448	0.53949
4gqu,A	AKL97799.1	Endomicrobium_proavitum	1.02755e+06	1408281	8.4	1.18366	0.35313
2amo,A	AST89966.1	Bacillus_cohnii	2.25006e+06	33932	36.3	1.38717	0.53949
3pc2,A	AKL98069.1	Endomicrobium_proavitum	1.02755e+06	1408281	14.9	1.18366	0.35313
1bic,A	APF17793.1	Caldithrix_abyssi_DSM_13497	1.88682e+06	880073	3.7	1.31684	0.53949
1kg5,A	AJF07840.1	Geoalkalibacter_subterraneus	827125	483547	21.2	1.26809	0.53949
4gy7,A	ADG81480.1	Thermincola_potens_JR	1.26342e+06	635013	35.3	1.2194	0.53949
3js4,A	BAF60180.1	Pelotomaculum_thermopropionicum_SI	10565.1	370438	0.3	1.28663	0.53949
2bww,A	ADG82581.1	Thermincola_potens_JR	1.26342e+06	635013	1.9	1.2194	0.53949
2hml,A	BAQ10866.1	Bacillus_sp._OxB-1	829195	98228	5.3	1.36448	0.53949
3cv8,A	ARU63775.1	Tumebacillus_sp._AR23208	2.16236e+06	1903704	3.9	1.37009	0.53949
4enu,A	AJF05516.1	Geoalkalibacter_subterraneus	827125	483547	16.3	1.26809	0.53949
2evo,A	AKL98692.1	Endomicrobium_proavitum	1.02755e+06	1408281	16	1.18366	0.35313
3bfj,A	BAV59137.1	Candidatus_Endomicrobium_trichonymphae	2.35584e+06	1408204	6.7	1.21182	0.35313
1k20,A	ADG83564.1	Thermincola_potens_JR	1.26342e+06	635013	4.5	1.2194	0.53949
1jip,A	ARU63775.1	Tumebacillus_sp._AR23208	2.16236e+06	1903704	5.7	1.37009	0.53949
1cmj,A	AGX04525.1	Bacillus_infantis_NRRL_B-14911	473245	1367477	1.2	1.39537	0.53949
3hbl,B	AKL98539.1	Endomicrobium_proavitum	1.02755e+06	1408281	19.8	1.18366	0.35313
3cev,A	ADL11748.1	Acetohalobium_arabaticum_DSM_5501	144695	574087	17.6	1.22713	0.53949
4ko2,L	ADG81632.1	Thermincola_potens_JR	1.26342e+06	635013	12.5	1.2194	0.53949
1o9l,A	ADL13344.1	Acetohalobium_arabaticum_DSM_5501	144695	574087	16.4	1.22713	0.53949
1frv,C	ADG81631.1	Thermincola_potens_JR	1.26342e+06	635013	14.1	1.2194	0.53949
1q2o,A	AST89966.1	Bacillus_cohnii	2.25006e+06	33932	17.5	1.38717	0.53949
1ja8,B	BAF60180.1	Pelotomaculum_thermopropionicum_SI	10565.1	370438	8.2	1.28663	0.53949
1h48,C	AKL98603.1	Endomicrobium_proavitum	1.02755e+06	1408281	12.4	1.18366	0.35313
1oie,A	AGB41077.1	Halobacteroides_halobius_DSM_5150	328625	748449	1.1	1.25566	0.53949
3t0f,B	BAV59202.1	Candidatus_Endomicrobium_trichonymphae	2.35584e+06	1408204	0.3	1.21182	0.35313
1p2h,A	ADG81106.1	Thermincola_potens_JR	1.26342e+06	635013	0.7	1.2194	0.53949
3ke8,A	BAV59202.1	Candidatus_Endomicrobium_trichonymphae	2.35584e+06	1408204	0.7	1.21182	0.35313
3t0g,A	BAG14144.1	uncultured_Termite_group_1_bacterium_phylotype_Rs-D17	2.35584e+06	471821	0.3	1.21182	0.35313
2vgf,A	AKL98440.1	Endomicrobium_proavitum	1.02755e+06	1408281	10.4	1.18366	0.35313
4ent,C	AJF05516.1	Geoalkalibacter_subterraneus	827125	483547	16.3	1.26809	0.53949
1p8q,B	ADL11748.1	Acetohalobium_arabaticum_DSM_5501	144695	574087	5.5	1.22713	0.53949
1ejr,C	ADG81480.1	Thermincola_potens_JR	1.26342e+06	635013	40	1.2194	0.53949
1on1,B	ADG83499.1	Thermincola_potens_JR	1.26342e+06	635013	2	1.2194	0.53949
1onp,B	AKL97654.1	Endomicrobium_proavitum	1.02755e+06	1408281	12.3	1.18366	0.35313
3pzl,A	ADG81922.1	Thermincola_potens_JR	1.26342e+06	635013	6.2	1.2194	0.53949
2dkk,A	ARU63775.1	Tumebacillus_sp._AR23208	2.16236e+06	1903704	2	1.37009	0.53949
2j9f,C	ADL08752.1	Thermosediminibacter_oceani_DSM_16646	144645	555079	4.7	1.24522	0.53949
4fvc,A	BAQ10131.1	Bacillus_sp._OxB-1	829195	98228	12.6	1.36448	0.72451
2cw3,B	BAF60180.1	Pelotomaculum_thermopropionicum_SI	10565.1	370438	6.7	1.28663	0.53949
3voo,A	BAQ12001.1	Bacillus_sp._OxB-1	829195	98228	17.3	1.36448	0.53949
3e7g,A	AST89966.1	Bacillus_cohnii	2.25006e+06	33932	17.5	1.38717	0.53949
1x7x,A	ADL08752.1	Thermosediminibacter_oceani_DSM_16646	144645	555079	4.9	1.24522	0.53949
1gv3,A	BAF60180.1	Pelotomaculum_thermopropionicum_SI	10565.1	370438	7.6	1.28663	0.53949
3v7p,A	ADL12056.1	Acetohalobium_arabaticum_DSM_5501	144695	574087	0.4	1.22713	0.53949
4lra,A	AKL97635.1	Endomicrobium_proavitum	1.02755e+06	1408281	20.3	1.18366	0.35313
3ki9,A	ADL08494.1	Thermosediminibacter_oceani_DSM_16646	144645	555079	9	1.24522	0.53949
2yc3,A	AKL98604.1	Endomicrobium_proavitum	1.02755e+06	1408281	6.9	1.18366	0.35313
2iy4,E	EGF46185.1	Listeria_monocytogenes_J1816	307025	930781	65	1.3545	0.53949
2frv,I	ADG81631.1	Thermincola_potens_JR	1.26342e+06	635013	14.5	1.2194	0.53949
1kg4,A	AJF07840.1	Geoalkalibacter_subterraneus	827125	483547	21.2	1.26809	0.53949
1m54,C	AKL98069.1	Endomicrobium_proavitum	1.02755e+06	1408281	13.9	1.18366	0.35313
2os3,A	ADL12952.1	Acetohalobium_arabaticum_DSM_5501	144695	574087	2.6	1.22713	0.53949
1n51,A	ADG82581.1	Thermincola_potens_JR	1.26342e+06	635013	2.3	1.2194	0.53949
1keb,B	ADG82769.1	Thermincola_potens_JR	1.26342e+06	635013	8.4	1.2194	0.35313
1luv,A	BAF60180.1	Pelotomaculum_thermopropionicum_SI	10565.1	370438	8.7	1.28663	0.53949
3ivd,B	ADL08404.1	Thermosediminibacter_oceani_DSM_16646	144645	555079	2.3	1.24522	0.53949
3un5,A	AKL97635.1	Endomicrobium_proavitum	1.02755e+06	1408281	20.3	1.18366	0.35313
4g7e,A	ADG81480.1	Thermincola_potens_JR	1.26342e+06	635013	34.9	1.2194	0.53949
1ep3,B	AKL98013.1	Endomicrobium_proavitum	1.02755e+06	1408281	0.4	1.18366	0.35313
1dwx,B	AST89966.1	Bacillus_cohnii	2.25006e+06	33932	21.1	1.38717	0.53949
4l0d,A	AKL98069.1	Endomicrobium_proavitum	1.02755e+06	1408281	13.9	1.18366	0.35313
3sqr,A	ALC16635.1	Desulfuromonas_soudanensis	1.27806e+06	1603606	4.2	1.34484	0.53949
3kky,B	BAF60180.1	Pelotomaculum_thermopropionicum_SI	10565.1	370438	3.2	1.28663	0.53949
1t5f,B	ADL11748.1	Acetohalobium_arabaticum_DSM_5501	144695	574087	5.2	1.22713	0.53949
2a9c,A	AIF51005.1	Pelosinus_sp._UFO1	725345	484770	5.4	1.33392	0.53949
2whw,A	ARU63775.1	Tumebacillus_sp._AR23208	2.16236e+06	1903704	9.8	1.37009	0.53949
1vlj,A	ADL12509.1	Acetohalobium_arabaticum_DSM_5501	144695	574087	0.4	1.22713	0.35313
3vlh,A	AJE04664.1	Geobacter_pickeringii	817955	345632	32.9	1.27944	0.53949
1woi,E	ADG81922.1	Thermincola_potens_JR	1.26342e+06	635013	4.1	1.2194	0.53949
4k3v,B	AIF50580.1	Pelosinus_sp._UFO1	725345	484770	0.7	1.33392	0.53949
3rmu,A	AJF07739.1	Geoalkalibacter_subterraneus	827125	483547	4	1.26809	0.53949
1g3z,A	APF17793.1	Caldithrix_abyssi_DSM_13497	1.88682e+06	880073	4.1	1.31684	0.53949
1ixb,A	BAF60180.1	Pelotomaculum_thermopropionicum_SI	10565.1	370438	0.1	1.28663	0.53949
1ues,A	BAF60180.1	Pelotomaculum_thermopropionicum_SI	10565.1	370438	6.3	1.28663	0.53949
2oof,A	ADL13439.1	Acetohalobium_arabaticum_DSM_5501	144695	574087	9.7	1.22713	0.53949
3li2,A	AGB42202.1	Halobacteroides_halobius_DSM_5150	328625	748449	0.8	1.25566	0.53949
4dle,A	AKL98049.1	Endomicrobium_proavitum	1.02755e+06	1408281	14.2	1.18366	0.35313
3jws,A	AST89966.1	Bacillus_cohnii	2.25006e+06	33932	15.5	1.38717	0.53949
4b5k,A	AJF05516.1	Geoalkalibacter_subterraneus	827125	483547	14.2	1.26809	0.53949
4dqr,A	AKL98049.1	Endomicrobium_proavitum	1.02755e+06	1408281	16.6	1.18366	0.35313
4d8f,B	CBH28292.1	Listeria_seeligeri_serovar_1/2b_str._SLCC3954	27145.1	683837	0.3	1.35519	0.53949
2e6h,B	BAV59054.1	Candidatus_Endomicrobium_trichonymphae	2.35584e+06	1408204	3.1	1.21182	0.35313
2id0,D	ADL11881.1	Acetohalobium_arabaticum_DSM_5501	144695	574087	2	1.22713	0.53949
1khf,A	AKL97987.1	Endomicrobium_proavitum	1.02755e+06	1408281	15.6	1.18366	0.35313
1j9k,B	AKL97681.1	Endomicrobium_proavitum	1.02755e+06	1408281	1.7	1.18366	0.35313
1e59,A	AKL97616.1	Endomicrobium_proavitum	1.02755e+06	1408281	36.8	1.18366	0.35313
2ani,A	CBH28292.1	Listeria_seeligeri_serovar_1/2b_str._SLCC3954	27145.1	683837	0.7	1.35519	0.53949
2pnj,A	AJF05848.1	Geoalkalibacter_subterraneus	827125	483547	11.2	1.26809	0.53949
1j9l,A	AKL97681.1	Endomicrobium_proavitum	1.02755e+06	1408281	1.7	1.18366	0.35313
1yd4,A	ADG83565.1	Thermincola_potens_JR	1.26342e+06	635013	2.1	1.2194	0.53949
3e0i,B	AKL97457.1	Endomicrobium_proavitum	1.02755e+06	1408281	23.4	1.18366	0.35313
4gnp,A	AKL97987.1	Endomicrobium_proavitum	1.02755e+06	1408281	16	1.18366	0.35313
1bs7,C	AKL98053.1	Endomicrobium_proavitum	1.02755e+06	1408281	8.9	1.18366	0.35313
1nmo,B	APF20746.1	Caldithrix_abyssi_DSM_13497	1.88682e+06	880073	11.9	1.31684	0.35313
3ctz,A	ADL13259.1	Acetohalobium_arabaticum_DSM_5501	144695	574087	1	1.22713	0.53949
1rqc,G	AKL98053.1	Endomicrobium_proavitum	1.02755e+06	1408281	3.1	1.18366	0.35313
4az4,A	AKL98053.1	Endomicrobium_proavitum	1.02755e+06	1408281	8.9	1.18366	0.35313
2po5,B	AJF05848.1	Geoalkalibacter_subterraneus	827125	483547	11.2	1.26809	0.53949
1kpe,B	AKL98168.1	Endomicrobium_proavitum	1.02755e+06	1408281	10.1	1.18366	0.35313
2qd1,A	AJF05848.1	Geoalkalibacter_subterraneus	827125	483547	11.5	1.26809	0.53949
2po7,B	AJF05848.1	Geoalkalibacter_subterraneus	827125	483547	10.9	1.26809	0.53949
2hre,B	AJF05848.1	Geoalkalibacter_subterraneus	827125	483547	11.5	1.26809	0.53949
2qd2,B	AJF05848.1	Geoalkalibacter_subterraneus	827125	483547	11.8	1.26809	0.53949
3aqi,A	AJF05848.1	Geoalkalibacter_subterraneus	827125	483547	11.5	1.26809	0.53949
3k6l,A	AKL98053.1	Endomicrobium_proavitum	1.02755e+06	1408281	8.3	1.18366	0.35313
3hcp,A	AJF05848.1	Geoalkalibacter_subterraneus	827125	483547	11.8	1.26809	0.53949
1olt,A	ADL07666.1	Thermosediminibacter_oceani_DSM_16646	144645	555079	2	1.24522	0.53949
2rk8,A	AKL97987.1	Endomicrobium_proavitum	1.02755e+06	1408281	16.7	1.18366	0.35313
4gmz,A	AKL97987.1	Endomicrobium_proavitum	1.02755e+06	1408281	16	1.18366	0.35313
1rl4,A	AKL98053.1	Endomicrobium_proavitum	1.02755e+06	1408281	3.1	1.18366	0.35313
4gmw,A	AKL97987.1	Endomicrobium_proavitum	1.02755e+06	1408281	15.8	1.18366	0.35313
1s17,A	AKL98053.1	Endomicrobium_proavitum	1.02755e+06	1408281	14.8	1.18366	0.35313
3gp5,B	AKL97616.1	Endomicrobium_proavitum	1.02755e+06	1408281	41.3	1.18366	0.35313
1yd2,A	ADG83565.1	Thermincola_potens_JR	1.26342e+06	635013	2.1	1.2194	0.53949
1xen,A	AKL98053.1	Endomicrobium_proavitum	1.02755e+06	1408281	8.9	1.18366	0.35313
4f4d,A	AJF05848.1	Geoalkalibacter_subterraneus	827125	483547	11.5	1.26809	0.53949
3r5u,A	APF19733.1	Caldithrix_abyssi_DSM_13497	1.88682e+06	880073	1.2	1.31684	0.53949
2qd3,B	AJF05848.1	Geoalkalibacter_subterraneus	827125	483547	11.8	1.26809	0.53949
2qd5,B	AJF05848.1	Geoalkalibacter_subterraneus	827125	483547	11.8	1.26809	0.53949
4mk4,B	AJF05848.1	Geoalkalibacter_subterraneus	827125	483547	11.8	1.26809	0.53949
1xeo,A	AKL98053.1	Endomicrobium_proavitum	1.02755e+06	1408281	8.9	1.18366	0.35313
1bs6,A	AKL98053.1	Endomicrobium_proavitum	1.02755e+06	1408281	8.9	1.18366	0.35313
2qd2,A	AJF05848.1	Geoalkalibacter_subterraneus	827125	483547	11.8	1.26809	0.53949
2qzy,A	AKL97987.1	Endomicrobium_proavitum	1.02755e+06	1408281	15.3	1.18366	0.35313
1hrk,A	AJF05848.1	Geoalkalibacter_subterraneus	827125	483547	11.5	1.26809	0.53949
2x49,A	AEM74509.1	Caldicellulosiruptor_lactoaceticus_6A	193435	632516	1.7	1.38273	0.53949
2e6b,C	BAV59054.1	Candidatus_Endomicrobium_trichonymphae	2.35584e+06	1408204	3.1	1.21182	0.35313
1rcw,A	ACO32432.1	Acidobacterium_capsulatum_ATCC_51196	22565.1	240015	12	1.63976	0.53949
3moh,B	AKL97987.1	Endomicrobium_proavitum	1.02755e+06	1408281	16.5	1.18366	0.35313
1yd5,A	ADG83565.1	Thermincola_potens_JR	1.26342e+06	635013	2.1	1.2194	0.53949
4d8f,A	CBH28292.1	Listeria_seeligeri_serovar_1/2b_str._SLCC3954	27145.1	683837	0.3	1.35519	0.53949
2e6c,B	BAG13867.1	uncultured_Termite_group_1_bacterium_phylotype_Rs-D17	2.35584e+06	471821	3.1	1.21182	0.35313
3fyp,D	AKL97457.1	Endomicrobium_proavitum	1.02755e+06	1408281	16.7	1.18366	0.35313
1ws1,A	AKL98053.1	Endomicrobium_proavitum	1.02755e+06	1408281	13.3	1.18366	0.35313
3fvb,A	AJE03207.1	Geobacter_pickeringii	817955	345632	8.8	1.27944	0.53949
1fp8,A	ADL12364.1	Acetohalobium_arabaticum_DSM_5501	144695	574087	21.6	1.22713	0.35313
1gz3,D	ADQ13668.1	Halanaerobium_hydrogeniformans	166415	656519	0	1.33768	0.53949
3dhz,A	ARQ06339.1	Macrococcus_canis	2.11981e+06	1855823	9.1	1.38795	0.53949
3myy,B	AJF07608.1	Geoalkalibacter_subterraneus	827125	483547	0.5	1.26809	0.53949
3v9s,A	BAZ94937.1	Thiohalobacter_thiocyanaticus	2.35636e+06	585455	28.4	1.49533	1.10393
3tlk,C	ANY70568.1	Paenibacillus_sp._BIHB4019	2.74104e+06	1870819	0	1.56081	0.53949
4a66,A	ADG81814.1	Thermincola_potens_JR	1.26342e+06	635013	25.4	1.2194	0.53949
1rnr,A	ATG74475.1	Zobellella_denitrificans	2.23737e+06	347534	52.4	1.64603	0.53949
3psa,A	AFV10405.1	Thermacetogenium_phaeum_DSM_12270	305935	1089553	1.3	1.39669	0.53949
3c8f,A	AGB42466.1	Halobacteroides_halobius_DSM_5150	328625	748449	16.5	1.25566	0.53949
1lm3,B	ATA20476.1	Gibbsiella_quercinecans	2.29143e+06	929813	13.6	1.74108	1.63699
4hi1,A	ABI55876.1	Alkalilimnicola_ehrlichii_MLHE-1	14785.1	187272	0.5	1.57062	0.53949
3tqk,A	AJF07100.1	Geoalkalibacter_subterraneus	827125	483547	20.5	1.26809	0.53949
2fbh,A	AJE02330.1	Geobacter_pickeringii	817955	345632	0.8	1.27944	0.53949
3o5c,D	AJF05375.1	Geoalkalibacter_subterraneus	827125	483547	18.9	1.26809	0.53949
3nsd,A	ADL08296.1	Thermosediminibacter_oceani_DSM_16646	144645	555079	1	1.24522	0.53949
3ak9,K	ADG06788.1	Kyrpidia_tusciae_DSM_2912	92905.1	562970	10.5	1.36828	0.53949
1fl9,C	BAV58939.1	Candidatus_Endomicrobium_trichonymphae	2.35584e+06	1408204	1.6	1.21182	0.35313
2yaf,A	ADL08296.1	Thermosediminibacter_oceani_DSM_16646	144645	555079	0.5	1.24522	0.53949
1rnr,B	ATG74475.1	Zobellella_denitrificans	2.23737e+06	347534	52.4	1.64603	0.53949
1iwb,B	ADG81492.1	Thermincola_potens_JR	1.26342e+06	635013	30.9	1.2194	0.53949
1i7h,A	ABK45548.1	Magnetococcus_marinus_MC-1	14865.1	156889	4.1	1.41736	0.60608
1s4c,A	AAW85164.1	Vibrio_fischeri_ES114	11805.1	312309	10.3	1.72214	1.10393
3p4p,N	BAF59671.1	Pelotomaculum_thermopropionicum_SI	10565.1	370438	2.7	1.28663	0.53949
4gfs,B	AJQ27149.1	Pelosinus_fermentans_JBW45	271665	1192197	6.3	1.33879	0.53949
3ghq,G	AJE03207.1	Geobacter_pickeringii	817955	345632	11	1.27944	0.53949
2vhd,B	AJF05375.1	Geoalkalibacter_subterraneus	827125	483547	32.2	1.26809	0.53949
1nek,C	AKH19672.1	Sedimenticola_thiotaurini	1.00788e+06	1543721	5.5	1.54211	1.10393
2ohi,B	BAG13753.1	uncultured_Termite_group_1_bacterium_phylotype_Rs-D17	2.35584e+06	471821	10	1.21182	0.35313
1gg1,B	AJF07100.1	Geoalkalibacter_subterraneus	827125	483547	23.5	1.26809	0.53949
3rn1,A	AJF05375.1	Geoalkalibacter_subterraneus	827125	483547	0.1	1.26809	0.53949
2ido,C	APF16824.1	Caldithrix_abyssi_DSM_13497	1.88682e+06	880073	1.1	1.31684	0.53949
1gu6,A	ADG82062.1	Thermincola_potens_JR	1.26342e+06	635013	8.3	1.2194	0.53949
1fbd,A	AJF06188.1	Geoalkalibacter_subterraneus	827125	483547	8.8	1.26809	0.53949
2fbw,B	BAF59671.1	Pelotomaculum_thermopropionicum_SI	10565.1	370438	2.1	1.28663	0.53949
1wsf,A	ADG82587.1	Thermincola_potens_JR	1.26342e+06	635013	16.7	1.2194	0.53949
4bmt,B	ARQ06339.1	Macrococcus_canis	2.11981e+06	1855823	26.3	1.38795	0.53949
4iww,B	AKL98084.1	Endomicrobium_proavitum	1.02755e+06	1408281	4.9	1.18366	0.35313
3e1n,I	AJE03207.1	Geobacter_pickeringii	817955	345632	11.6	1.27944	0.53949
4ixx,B	AJF07100.1	Geoalkalibacter_subterraneus	827125	483547	23	1.26809	0.53949
1rxs,C	AAM24946.1	Caldanaerobacter_subterraneus_subsp._tengcongensis_MB4	7085.1	273068	0.4	1.32129	0.53949
1o94,A	ADL07895.1	Thermosediminibacter_oceani_DSM_16646	144645	555079	3.2	1.24522	0.53949
3l24,B	APF19847.1	Caldithrix_abyssi_DSM_13497	1.88682e+06	880073	0.6	1.31684	0.53949
1w8e,A	ADG81814.1	Thermincola_potens_JR	1.26342e+06	635013	25.6	1.2194	0.53949
2aqr,A	ACM19515.1	Geobacter_daltonii_FRC-32	22265.1	316067	0.1	1.31691	0.53949
2fwe,A	AKU91904.1	Vulgatibacter_incomptus	1.26318e+06	1391653	0.5	1.43039	0.53949
3qb9,B	AJE03207.1	Geobacter_pickeringii	817955	345632	3.3	1.27944	0.53949
2a2d,A	AGB41276.1	Halobacteroides_halobius_DSM_5150	328625	748449	2.7	1.25566	0.35313
4dr0,A	ARQ06339.1	Macrococcus_canis	2.11981e+06	1855823	20.9	1.38795	0.53949
3m15,A	ATA20476.1	Gibbsiella_quercinecans	2.29143e+06	929813	5.7	1.74108	1.63699
4dcx,A	ADG82093.1	Thermincola_potens_JR	1.26342e+06	635013	0.1	1.2194	0.53949
3oly,A	AJF07608.1	Geoalkalibacter_subterraneus	827125	483547	1.3	1.26809	0.53949
3qvy,A	ATA20476.1	Gibbsiella_quercinecans	2.29143e+06	929813	4.8	1.74108	1.63699
3rn0,B	AJF05375.1	Geoalkalibacter_subterraneus	827125	483547	0.5	1.26809	0.53949
1r2f,A	ARQ06339.1	Macrococcus_canis	2.11981e+06	1855823	8.7	1.38795	0.53949
4e9q,A	ADL08296.1	Thermosediminibacter_oceani_DSM_16646	144645	555079	1	1.24522	0.53949
3r5t,A	ABC30522.1	Hahella_chejuensis_KCTC_2396	12985.1	349521	6	1.63863	0.53949
1mmf,E	ADG81492.1	Thermincola_potens_JR	1.26342e+06	635013	30.9	1.2194	0.53949
2wp9,J	BAF59199.1	Pelotomaculum_thermopropionicum_SI	10565.1	370438	2.9	1.28663	0.53949
3ta2,B	AKL97601.1	Endomicrobium_proavitum	1.02755e+06	1408281	6.2	1.18366	0.35313
3e1o,A	AJE03207.1	Geobacter_pickeringii	817955	345632	11.6	1.27944	0.53949
3f7n,A	AJE04360.1	Geobacter_pickeringii	817955	345632	0.5	1.27944	0.53949
3u8p,B	ACQ94202.1	Tolumonas_auensis_DSM_9187	23065.1	595494	0.3	1.70506	0.64777
1sf8,C	ACH39424.1	Geobacter_bemidjiensis_Bem	20725.1	404380	0.5	1.37323	0.53949
1ra0,A	AKX93209.1	Moorella_thermoacetica	1.26741e+06	1525	5.2	1.37263	0.53949
3foo,A	ATA20476.1	Gibbsiella_quercinecans	2.29143e+06	929813	9.5	1.74108	1.63699
3e84,B	AKL97459.1	Endomicrobium_proavitum	1.02755e+06	1408281	4.8	1.18366	0.35313
3ajw,A	ARO88048.1	Nitrosospira_lacus	355765	1288494	0.3	1.70024	1.10393
3fa3,E	ABQ24287.1	Geobacter_uraniireducens_Rf4	16745.1	351605	9.7	1.29513	0.53949
2zvs,C	BAD39919.1	Symbiobacterium_thermophilum_IAM_14863	9905.1	292459	4.5	1.41612	0.53949
3tol,A	ATA20476.1	Gibbsiella_quercinecans	2.29143e+06	929813	6.7	1.74108	1.63699
3sex,A	ACL70368.1	Halothermothrix_orenii_H_168	20485.1	373903	2.5	1.2642	0.53949
2oz0,A	AGB19675.1	Thermoanaerobacterium_thermosaccharolyticum_M0795	145615	698948	3.8	1.32649	0.53949
2phd,D	BAQ09311.1	Bacillus_sp._OxB-1	829195	98228	7	1.36448	0.53949
2wlb,A	ABK45548.1	Magnetococcus_marinus_MC-1	14865.1	156889	9.3	1.41736	0.53949
3rvj,A	AJE04360.1	Geobacter_pickeringii	817955	345632	0.5	1.27944	0.53949
1pfr,A	ATG74475.1	Zobellella_denitrificans	2.23737e+06	347534	52.5	1.64603	0.53949
1fsa,A	AJF06188.1	Geoalkalibacter_subterraneus	827125	483547	10.1	1.26809	0.53949
3uad,A	ADL08296.1	Thermosediminibacter_oceani_DSM_16646	144645	555079	0.6	1.24522	0.53949
1cyx,A	EGF46862.2	Listeria_monocytogenes_J1816	307025	930781	2.9	1.3545	0.53949
1g5b,C	ALP52209.1	Candidatus_Tenderia_electrophaga	1.44781e+06	1748243	0.6	1.51042	0.53949
2wu5,F	BAF59199.1	Pelotomaculum_thermopropionicum_SI	10565.1	370438	2.9	1.28663	0.53949
3a9t,A	ACL69713.1	Halothermothrix_orenii_H_168	20485.1	373903	47.1	1.2642	0.53949
2wu5,C	AKH19672.1	Sedimenticola_thiotaurini	1.00788e+06	1543721	5.5	1.54211	1.10393
2hxg,A	AGB41680.1	Halobacteroides_halobius_DSM_5150	328625	748449	26.8	1.25566	0.53949
1eso,A	ACM19515.1	Geobacter_daltonii_FRC-32	22265.1	316067	0.5	1.31691	0.53949
3ffw,A	AJE04360.1	Geobacter_pickeringii	817955	345632	0.5	1.27944	0.53949
3abs,A	ADG80930.1	Thermincola_potens_JR	1.26342e+06	635013	28	1.2194	0.53949
2jla,C	AQP74145.1	Listeria_monocytogenes	307025	1639	2.7	1.3545	0.53949
1qff,A	AJQ26561.1	Pelosinus_fermentans_JBW45	271665	1192197	6.1	1.33879	0.53949
1fa6,A	ADU64906.1	Desulfurispirillum_indicum_S5	177635	653733	21.9	1.38739	0.53949
3nkt,A	BAQ09311.1	Bacillus_sp._OxB-1	829195	98228	7	1.36448	0.53949
3bix,A	AIS62811.1	Listeria_ivanovii_subsp._londoniensis	763495	202752	6	1.35831	0.53949
1a0c,C	ACL70700.1	Halothermothrix_orenii_H_168	20485.1	373903	44.9	1.2642	0.53949
1hx3,B	AUB85383.1	Candidatus_Thiodictyon_syntrophicum	2.81378e+06	1166950	2.1	1.63243	0.53949
3n39,A	ARQ06339.1	Macrococcus_canis	2.11981e+06	1855823	7.9	1.38795	0.53949
1b0m,A	AKL98384.1	Endomicrobium_proavitum	1.02755e+06	1408281	8.2	1.18366	0.35313
2xgf,A	SBT61280.1	Plesiomonas_shigelloides	9.00087e+08	703	22.5	1.67847	1.49853
4n0m,A	ACL69881.1	Halothermothrix_orenii_H_168	20485.1	373903	4.1	1.2642	0.35313
4ccl,A	ARA94214.1	Rhodothermaceae_bacterium_RA	3.28511e+06	1779382	10.2	1.50451	0.53949
1x83,A	AUB85383.1	Candidatus_Thiodictyon_syntrophicum	2.81378e+06	1166950	2.1	1.63243	0.53949
3egw,C	AIF51095.1	Pelosinus_sp._UFO1	725345	484770	3.6	1.33392	0.53949
2x7j,A	AHY98120.1	Listeria_monocytogenes	307025	1639	21.1	1.3545	0.53949
3olx,A	AJF07608.1	Geoalkalibacter_subterraneus	827125	483547	1.3	1.26809	0.53949
3bdk,A	BAG13552.1	uncultured_Termite_group_1_bacterium_phylotype_Rs-D17	2.35584e+06	471821	16.9	1.21182	0.35313
4ifz,A	ADL12092.1	Acetohalobium_arabaticum_DSM_5501	144695	574087	3.2	1.22713	0.53949
1r27,A	AJE02763.1	Geobacter_pickeringii	817955	345632	2.2	1.27944	0.53949
1pj0,B	ATG74475.1	Zobellella_denitrificans	2.23737e+06	347534	52.4	1.64603	0.53949
3sle,A	AJE04336.1	Geobacter_pickeringii	817955	345632	0.6	1.27944	0.53949
1nfs,A	AEV67551.1	[Clostridium]_clariflavum_DSM_19732	237085	720554	0.4	1.44453	0.53949
1fcp,A	AJQ26561.1	Pelosinus_fermentans_JBW45	271665	1192197	6	1.33879	0.53949
2vpy,E	ADG81611.1	Thermincola_potens_JR	1.26342e+06	635013	3.4	1.2194	0.53949
4aao,B	AJF05375.1	Geoalkalibacter_subterraneus	827125	483547	40.8	1.26809	0.53949
3abo,B	ADG80931.1	Thermincola_potens_JR	1.26342e+06	635013	16.8	1.2194	0.53949
2ozy,A	ALP41111.1	Aeromonas_schubertii	820105	652	20.3	1.66724	1.4345
3bu7,B	BAQ09311.1	Bacillus_sp._OxB-1	829195	98228	8.9	1.36448	0.53949
3m0j,A	ABQ24287.1	Geobacter_uraniireducens_Rf4	16745.1	351605	7.9	1.29513	0.53949
1fui,D	ACL69713.1	Halothermothrix_orenii_H_168	20485.1	373903	37.2	1.2642	0.53949
2h5y,A	ADG81567.1	Thermincola_potens_JR	1.26342e+06	635013	5.9	1.2194	0.53949
3nmk,A	ATA20476.1	Gibbsiella_quercinecans	2.29143e+06	929813	9.5	1.74108	1.63699
3ngf,A	AEE96489.1	Mahella_australiensis_50-1_BON	213255	697281	0.3	1.36875	0.53949
2fd8,A	AKU93216.1	Vulgatibacter_incomptus	1.26318e+06	1391653	24.2	1.43039	0.53949
3tr4,B	ADQ13675.1	Halanaerobium_hydrogeniformans	166415	656519	7.2	1.33768	0.53949
1z9p,A	ACT19095.1	Geobacter_sp._M21	23645.1	443144	0.1	1.37582	0.53949
3bvl,B	ADL12521.1	Acetohalobium_arabaticum_DSM_5501	144695	574087	0.8	1.22713	0.53949
2aqq,C	ACM19515.1	Geobacter_daltonii_FRC-32	22265.1	316067	0.1	1.31691	0.53949
1k70,A	AKX93209.1	Moorella_thermoacetica	1.26741e+06	1525	5.2	1.37263	0.53949
3gfh,B	ADG80933.1	Thermincola_potens_JR	1.26342e+06	635013	21.7	1.2194	0.53949
3ir7,A	AJE02763.1	Geobacter_pickeringii	817955	345632	2.2	1.27944	0.53949
4hak,A	ADL08296.1	Thermosediminibacter_oceani_DSM_16646	144645	555079	0.8	1.24522	0.53949
4nig,A	AKU93216.1	Vulgatibacter_incomptus	1.26318e+06	1391653	23.7	1.43039	0.53949
3l1m,A	ATA20476.1	Gibbsiella_quercinecans	2.29143e+06	929813	11.4	1.74108	1.63699
1hxp,A	ACL70812.1	Halothermothrix_orenii_H_168	20485.1	373903	1.5	1.2642	0.53949
1ziu,A	ACL70368.1	Halothermothrix_orenii_H_168	20485.1	373903	1.8	1.2642	0.53949
1xik,A	ATG74475.1	Zobellella_denitrificans	2.23737e+06	347534	52.9	1.64603	0.53949
1e61,A	APF19312.1	Caldithrix_abyssi_DSM_13497	1.88682e+06	880073	0	1.31684	0.53949
1uiv,B	ADG81668.1	Thermincola_potens_JR	1.26342e+06	635013	3.5	1.2194	0.53949
1pj0,A	ATG74475.1	Zobellella_denitrificans	2.23737e+06	347534	52.4	1.64603	0.53949
1kbi,A	ADL07405.1	Thermosediminibacter_oceani_DSM_16646	144645	555079	0.5	1.24522	0.53949
1ffw,A	AJF07608.1	Geoalkalibacter_subterraneus	827125	483547	1.3	1.26809	0.53949
1piu,A	ATG74475.1	Zobellella_denitrificans	2.23737e+06	347534	52.7	1.64603	0.53949
1d4c,B	ADG81106.1	Thermincola_potens_JR	1.26342e+06	635013	1.6	1.2194	0.53949
3rvl,A	AJE04360.1	Geobacter_pickeringii	817955	345632	0.5	1.27944	0.53949
1x84,B	AEV67551.1	[Clostridium]_clariflavum_DSM_19732	237085	720554	0.4	1.44453	0.53949
1yio,A	AEG16227.1	Desulfotomaculum_kuznetsovii_DSM_6115	214705	760568	0	1.34586	0.53949
1jpr,B	ATG74475.1	Zobellella_denitrificans	2.23737e+06	347534	52.9	1.64603	0.53949
1tmo,A	ABZ84315.1	Heliobacterium_modesticaldum_Ice1	19165.1	498761	1.5	1.29071	0.53949
2p4z,A	ACL70589.1	Halothermothrix_orenii_H_168	20485.1	373903	2.7	1.2642	0.53949
4csw,B	ARA94214.1	Rhodothermaceae_bacterium_RA	3.28511e+06	1779382	32.4	1.50451	0.53949
2i2x,B	ADG81854.1	Thermincola_potens_JR	1.26342e+06	635013	17.3	1.2194	0.53949
1h0h,A	ADG82669.1	Thermincola_potens_JR	1.26342e+06	635013	21.8	1.2194	0.53949
3hq9,A	AJF05375.1	Geoalkalibacter_subterraneus	827125	483547	39.6	1.26809	0.53949
1qjq,A	AJQ26561.1	Pelosinus_fermentans_JBW45	271665	1192197	6.1	1.33879	0.53949
1kqf,B	ADG81638.1	Thermincola_potens_JR	1.26342e+06	635013	12.1	1.2194	0.53949
5acn,A	AKL98384.1	Endomicrobium_proavitum	1.02755e+06	1408281	8.3	1.18366	0.35313
1rxs,c	AAM24946.1	Caldanaerobacter_subterraneus_subsp._tengcongensis_MB4	7085.1	273068	0.4	1.32129	0.53949
3foo,L	ATA20476.1	Gibbsiella_quercinecans	2.29143e+06	929813	9.5	1.74108	1.63699
4fa4,A	AJF05375.1	Geoalkalibacter_subterraneus	827125	483547	0.1	1.26809	0.53949
1y5l,A	AJE02763.1	Geobacter_pickeringii	817955	345632	2.2	1.27944	0.53949
3qin,A	ALP53996.1	Candidatus_Tenderia_electrophaga	1.44781e+06	1748243	2.2	1.51042	0.53949
1kgn,B	ARQ06339.1	Macrococcus_canis	2.11981e+06	1855823	9.1	1.38795	0.53949
3khc,B	AKU93216.1	Vulgatibacter_incomptus	1.26318e+06	1391653	22.8	1.43039	0.53949
1dms,A	APF19312.1	Caldithrix_abyssi_DSM_13497	1.88682e+06	880073	0.5	1.31684	0.53949
3zdw,A	ADG81814.1	Thermincola_potens_JR	1.26342e+06	635013	25.6	1.2194	0.53949
4k37,B	CDI40804.1	Tepidanaerobacter_acetatoxydans_Re1	328765	1209989	19.5	1.30582	0.53949
1jni,A	ABK44097.1	Magnetococcus_marinus_MC-1	14865.1	156889	7.4	1.41736	0.53949
2dfj,A	ABK43164.1	Magnetococcus_marinus_MC-1	14865.1	156889	8.4	1.41736	0.53949
1og0,F	AJF07100.1	Geoalkalibacter_subterraneus	827125	483547	20.8	1.26809	0.53949
2wu2,C	AKH19672.1	Sedimenticola_thiotaurini	1.00788e+06	1543721	4.6	1.54211	1.10393
3nt0,A	ADL08296.1	Thermosediminibacter_oceani_DSM_16646	144645	555079	0.7	1.24522	0.53949
1ibd,A	ACT19095.1	Geobacter_sp._M21	23645.1	443144	1.9	1.37582	0.53949
1oa0,B	ADG83772.1	Thermincola_potens_JR	1.26342e+06	635013	18.3	1.2194	0.53949
3nw4,A	BAQ09311.1	Bacillus_sp._OxB-1	829195	98228	7.3	1.36448	0.53949
3bkt,D	AKH19141.1	Sedimenticola_thiotaurini	1.00788e+06	1543721	5.8	1.54211	0.62242
1of8,A	AJF07100.1	Geoalkalibacter_subterraneus	827125	483547	21.1	1.26809	0.53949
4hal,A	ADL08296.1	Thermosediminibacter_oceani_DSM_16646	144645	555079	0.8	1.24522	0.53949
4k28,A	AJF07915.1	Geoalkalibacter_subterraneus	827125	483547	1.7	1.26809	0.53949
2dmr,A	ADL08925.1	Thermosediminibacter_oceani_DSM_16646	144645	555079	0.8	1.24522	0.53949
2yxw,B	ADL08296.1	Thermosediminibacter_oceani_DSM_16646	144645	555079	2.1	1.24522	0.53949
4mnt,A	ACL69881.1	Halothermothrix_orenii_H_168	20485.1	373903	4.1	1.2642	0.35313
2dpm,A	ACL69201.1	Halothermothrix_orenii_H_168	20485.1	373903	15	1.2642	0.53949
3a6u,A	ANA46361.1	Lysinibacillus_sphaericus	1.62974e+06	1421	1.1	1.39438	0.53949
1zlq,B	ADG82093.1	Thermincola_potens_JR	1.26342e+06	635013	0.1	1.2194	0.53949
1fs7,A	ADG82062.1	Thermincola_potens_JR	1.26342e+06	635013	7.8	1.2194	0.53949
1oab,A	AJF07100.1	Geoalkalibacter_subterraneus	827125	483547	21.1	1.26809	0.53949
2aqp,A	ACM19515.1	Geobacter_daltonii_FRC-32	22265.1	316067	0.1	1.31691	0.53949
1bzo,A	ACT19095.1	Geobacter_sp._M21	23645.1	443144	1.9	1.37582	0.53949
3ffx,A	AJF06255.1	Geoalkalibacter_subterraneus	827125	483547	0.6	1.26809	0.53949
3iq6,C	ATA20476.1	Gibbsiella_quercinecans	2.29143e+06	929813	5.7	1.74108	1.63699
4ipe,B	ADL12771.1	Acetohalobium_arabaticum_DSM_5501	144695	574087	2.7	1.22713	0.53949
1oah,A	ADG82062.1	Thermincola_potens_JR	1.26342e+06	635013	11.3	1.2194	0.53949
4fag,A	BAQ09311.1	Bacillus_sp._OxB-1	829195	98228	7.3	1.36448	0.53949
2gmh,B	ACV62775.1	Desulfotomaculum_acetoxidans_DSM_771	24205.1	485916	0.2	1.33612	0.53949
3rx6,A	CAQ83356.1	Photorhabdus_asymbiotica	196475	291112	18.5	1.74393	1.63699
1b9m,A	ADI85720.2	Geobacter_sulfurreducens_KN400	7985.2	663917	3.5	1.31527	0.53949
3zx1,A	AJE02882.1	Geobacter_pickeringii	817955	345632	0.5	1.27944	0.53949
1uuo,A	AKL98012.1	Endomicrobium_proavitum	1.02755e+06	1408281	0.1	1.18366	0.35313
3vef,C	ARF99632.1	Veillonella_atypica	2.95992e+06	39777	7.3	1.48256	0.53949
4hgo,D	AKL97459.1	Endomicrobium_proavitum	1.02755e+06	1408281	4.8	1.18366	0.35313
1eex,A	ADG81491.1	Thermincola_potens_JR	1.26342e+06	635013	44.6	1.2194	0.53949
1kqg,A	ADG82669.1	Thermincola_potens_JR	1.26342e+06	635013	17.1	1.2194	0.53949
1k2v,N	AQQ55021.1	Planococcus_maritimus	1.99991e+06	192421	1.4	1.39955	0.53949
3gth,A	AGB40757.1	Halobacteroides_halobius_DSM_5150	328625	748449	0	1.25566	0.53949
3rva,A	APF19847.1	Caldithrix_abyssi_DSM_13497	1.88682e+06	880073	2	1.31684	0.53949
1rak,A	APC09367.1	Moorella_thermoacetica	1.26741e+06	1525	11.9	1.37263	0.53949
1wod,A	ADG83076.1	Thermincola_potens_JR	1.26342e+06	635013	11.8	1.2194	0.53949
1biq,B	ATG74475.1	Zobellella_denitrificans	2.23737e+06	347534	52.4	1.64603	0.53949
1qz4,A	BAZ94374.1	Thiohalobacter_thiocyanaticus	2.35636e+06	585455	8.9	1.49533	1.10393
3tw3,A	ABQ25860.1	Geobacter_uraniireducens_Rf4	16745.1	351605	13.6	1.29513	0.53949
2qla,A	ATA20476.1	Gibbsiella_quercinecans	2.29143e+06	929813	11.4	1.74108	1.63699
1uvh,C	AMY07546.1	Luteitalea_pratensis	1.61887e+06	1855912	0.5	1.42245	0.53949
1ino,A	ADQ13675.1	Halanaerobium_hydrogeniformans	166415	656519	5.9	1.33768	0.53949
2av8,A	ATG74475.1	Zobellella_denitrificans	2.23737e+06	347534	52.5	1.64603	0.53949
1h5n,A	ADL08925.1	Thermosediminibacter_oceani_DSM_16646	144645	555079	0.8	1.24522	0.53949
1esz,A	AQQ55021.1	Planococcus_maritimus	1.99991e+06	192421	1.4	1.39955	0.53949
1xm8,A	AEM78596.1	Thermoanaerobacter_wiegelii_Rt8.B1	147695	697303	0	1.30494	0.53949
3tr8,B	AKF07608.1	Sandaracinus_amylolyticus	737325	927083	22.1	1.46648	0.53949
1blu,A	BAD39919.1	Symbiobacterium_thermophilum_IAM_14863	9905.1	292459	8	1.41612	0.53949
3vec,C	ARF99632.1	Veillonella_atypica	2.95992e+06	39777	7.3	1.48256	0.53949
3ugv,F	BAQ11956.1	Bacillus_sp._OxB-1	829195	98228	0.4	1.36448	0.53949
2e7z,A	ADG83310.1	Thermincola_potens_JR	1.26342e+06	635013	4.9	1.2194	0.53949
1dah,A	ADL13405.1	Acetohalobium_arabaticum_DSM_5501	144695	574087	0.3	1.22713	0.53949
4f2d,C	AGB41680.1	Halobacteroides_halobius_DSM_5150	328625	748449	26.8	1.25566	0.53949
2x27,X	BAZ95281.1	Thiohalobacter_thiocyanaticus	2.35636e+06	585455	7.9	1.49533	0.53949
2j4c,A	AIS59986.1	Listeria_ivanovii_subsp._londoniensis	763495	202752	0.7	1.35831	0.53949
2vpy,B	ADG81634.1	Thermincola_potens_JR	1.26342e+06	635013	4.5	1.2194	0.53949
4c20,A	ACL69713.1	Halothermothrix_orenii_H_168	20485.1	373903	41.2	1.2642	0.53949
3e1q,A	AJE03207.1	Geobacter_pickeringii	817955	345632	11.6	1.27944	0.53949
3ir5,A	AJE02763.1	Geobacter_pickeringii	817955	345632	2.1	1.27944	0.53949
3ir6,B	ADG81634.1	Thermincola_potens_JR	1.26342e+06	635013	5.7	1.2194	0.53949
3m79,A	ATA20476.1	Gibbsiella_quercinecans	2.29143e+06	929813	5.7	1.74108	1.63699
3o1p,A	AKU93216.1	Vulgatibacter_incomptus	1.26318e+06	1391653	24.2	1.43039	0.53949
2wdq,F	BAF59199.1	Pelotomaculum_thermopropionicum_SI	10565.1	370438	2.9	1.28663	0.53949
4o1q,A	AJF05375.1	Geoalkalibacter_subterraneus	827125	483547	0.1	1.26809	0.53949
1g9u,A	AUI68027.1	Beggiatoa_leptomitiformis	1.30558e+06	319938	4	1.62305	0.53949
2aqs,B	ACM19515.1	Geobacter_daltonii_FRC-32	22265.1	316067	0.1	1.31691	0.53949
3vee,A	ARF99632.1	Veillonella_atypica	2.95992e+06	39777	7.3	1.48256	0.53949
1ibb,A	ACT19095.1	Geobacter_sp._M21	23645.1	443144	1.9	1.37582	0.53949
2noo,A	ADG82094.1	Thermincola_potens_JR	1.26342e+06	635013	1.8	1.2194	0.53949
1mxr,A	ATG74475.1	Zobellella_denitrificans	2.23737e+06	347534	52.9	1.64603	0.53949
2qed,A	ADU67212.1	Desulfurispirillum_indicum_S5	177635	653733	10.7	1.38739	0.53949
1piy,A	ATG74475.1	Zobellella_denitrificans	2.23737e+06	347534	52.9	1.64603	0.53949
3orv,B	AJF05375.1	Geoalkalibacter_subterraneus	827125	483547	0.1	1.26809	0.53949
2cla,A	AMO33473.1	Lysinibacillus_sphaericus	1.62974e+06	1421	4.8	1.39438	0.53949
2aqn,C	ACM19515.1	Geobacter_daltonii_FRC-32	22265.1	316067	0.1	1.31691	0.53949
1gup,D	ACL70812.1	Halothermothrix_orenii_H_168	20485.1	373903	1.2	1.2642	0.53949
4akq,A	ADG81814.1	Thermincola_potens_JR	1.26342e+06	635013	25.4	1.2194	0.53949
4nub,A	ARA94214.1	Rhodothermaceae_bacterium_RA	3.28511e+06	1779382	10.2	1.50451	0.53949
2wmy,A	AEB12930.1	Marinithermus_hydrothermalis_DSM_14884	195335	869210	0	1.49107	0.53949
1j53,A	APF16824.1	Caldithrix_abyssi_DSM_13497	1.88682e+06	880073	1.1	1.31684	0.53949
1qdb,C	ADG82062.1	Thermincola_potens_JR	1.26342e+06	635013	7.6	1.2194	0.53949
2qlt,A	ACO31614.1	Acidobacterium_capsulatum_ATCC_51196	22565.1	240015	0.4	1.63976	0.53949
1f9z,A	ADU64906.1	Desulfurispirillum_indicum_S5	177635	653733	21.9	1.38739	0.53949
2au7,A	ADQ13675.1	Halanaerobium_hydrogeniformans	166415	656519	4.6	1.33768	0.53949
1mih,A	AJF07608.1	Geoalkalibacter_subterraneus	827125	483547	0.5	1.26809	0.53949
3ubr,B	ADG82062.1	Thermincola_potens_JR	1.26342e+06	635013	9.4	1.2194	0.53949
3uof,B	AJE03207.1	Geobacter_pickeringii	817955	345632	3.3	1.27944	0.53949
2xvk,A	AGB41378.1	Halobacteroides_halobius_DSM_5150	328625	748449	2.7	1.25566	0.53949
2fl0,E	AJE03207.1	Geobacter_pickeringii	817955	345632	13.6	1.27944	0.53949
3m4b,A	ATA20476.1	Gibbsiella_quercinecans	2.29143e+06	929813	4.8	1.74108	1.63699
3exy,A	BAD39919.1	Symbiobacterium_thermophilum_IAM_14863	9905.1	292459	8	1.41612	0.53949
4fah,A	BAQ09311.1	Bacillus_sp._OxB-1	829195	98228	6.7	1.36448	0.53949
1zmg,A	ACL70368.1	Halothermothrix_orenii_H_168	20485.1	373903	1.8	1.2642	0.53949
4aal,A	AJF05375.1	Geoalkalibacter_subterraneus	827125	483547	41.1	1.26809	0.53949
4eb5,C	AKL98580.1	Endomicrobium_proavitum	1.02755e+06	1408281	32.5	1.18366	0.35313
7acn,A	AKL98384.1	Endomicrobium_proavitum	1.02755e+06	1408281	8.3	1.18366	0.35313
1o7l,A	ADI85720.2	Geobacter_sulfurreducens_KN400	7985.2	663917	3.5	1.31527	0.53949
3mjo,B	ARQ06339.1	Macrococcus_canis	2.11981e+06	1855823	8	1.38795	0.53949
4cug,B	ARA94214.1	Rhodothermaceae_bacterium_RA	3.28511e+06	1779382	32.4	1.50451	0.53949
4njh,A	AHF08179.1	Desulfitobacterium_metallireducens_DSM_15288	231405	871968	1.3	1.40154	0.35313
1dck,A	AJE04224.1	Geobacter_pickeringii	817955	345632	2.9	1.27944	0.53949
1gq2,B	ABQ26263.1	Geobacter_uraniireducens_Rf4	16745.1	351605	1.1	1.29513	0.53949
3cb8,A	AGB42466.1	Halobacteroides_halobius_DSM_5150	328625	748449	16.5	1.25566	0.53949
1r27,D	ADG81634.1	Thermincola_potens_JR	1.26342e+06	635013	5.7	1.2194	0.53949
4hut,A	ADL07844.1	Thermosediminibacter_oceani_DSM_16646	144645	555079	1.3	1.24522	0.53949
4er8,A	ABK99467.1	Pelobacter_propionicus_DSM_2379	15045.1	338966	12.3	1.38339	0.53949
3hq6,B	AJF05375.1	Geoalkalibacter_subterraneus	827125	483547	39.9	1.26809	0.53949
3qnr,A	ARF99632.1	Veillonella_atypica	2.95992e+06	39777	7.6	1.48256	0.53949
4i8c,A	ADG82093.1	Thermincola_potens_JR	1.26342e+06	635013	0.1	1.2194	0.53949
4c21,B	ACL69713.1	Halothermothrix_orenii_H_168	20485.1	373903	41.2	1.2642	0.53949
3hq8,B	AJF05375.1	Geoalkalibacter_subterraneus	827125	483547	39.3	1.26809	0.53949
4k38,A	AEE91773.1	Tepidanaerobacter_acetatoxydans_Re1	328765	1209989	19.5	1.30582	0.53949
3bkn,C	AJE03207.1	Geobacter_pickeringii	817955	345632	3.3	1.27944	0.53949
3uu0,A	AIF50448.1	Pelosinus_sp._UFO1	725345	484770	35.6	1.33392	0.53949
2xwp,A	AJF05506.1	Geoalkalibacter_subterraneus	827125	483547	3.3	1.26809	0.53949
1rmq,B	ALA94871.1	Leptotrichia_sp._oral_taxon_212	1.27454e+06	712357	11.1	1.5981	0.53949
4gbw,A	AJF06188.1	Geoalkalibacter_subterraneus	827125	483547	8.8	1.26809	0.53949
2ew5,A	AKL98053.1	Endomicrobium_proavitum	1.02755e+06	1408281	7.9	1.18366	0.35313
2fdh,A	AKU93216.1	Vulgatibacter_incomptus	1.26318e+06	1391653	24.2	1.43039	0.53949
3shd,K	BAZ94372.1	Thiohalobacter_thiocyanaticus	2.35636e+06	585455	6.4	1.49533	1.10393
1iwp,E	ADG81492.1	Thermincola_potens_JR	1.26342e+06	635013	30.9	1.2194	0.53949
2itb,B	AKU92775.1	Vulgatibacter_incomptus	1.26318e+06	1391653	4	1.43039	0.53949
4hsn,A	AJF07100.1	Geoalkalibacter_subterraneus	827125	483547	22.7	1.26809	0.53949
1jpr,A	ATG74475.1	Zobellella_denitrificans	2.23737e+06	347534	52.9	1.64603	0.53949
2au8,A	ADQ13675.1	Halanaerobium_hydrogeniformans	166415	656519	5.2	1.33768	0.53949
4akp,A	ADG81814.1	Thermincola_potens_JR	1.26342e+06	635013	25.5	1.2194	0.53949
1xik,B	ATG74475.1	Zobellella_denitrificans	2.23737e+06	347534	52.9	1.64603	0.53949
3gvy,A	AJE03207.1	Geobacter_pickeringii	817955	345632	6.6	1.27944	0.53949
1eoi,B	ACZ10023.1	Sebaldella_termitidis_ATCC_33386	24405.1	526218	34.6	1.53499	0.53949
1c97,A	AKL98384.1	Endomicrobium_proavitum	1.02755e+06	1408281	8.2	1.18366	0.35313
1a0e,A	ACL70700.1	Halothermothrix_orenii_H_168	20485.1	373903	38.9	1.2642	0.53949
4f9j,A	AJF07372.1	Geoalkalibacter_subterraneus	827125	483547	18.8	1.26809	0.53949
1eqw,A	BAQ09042.1	Bacillus_sp._OxB-1	829195	98228	0.5	1.36448	0.53949
1gz4,C	ADQ13668.1	Halanaerobium_hydrogeniformans	166415	656519	0	1.33768	0.53949
1nml,A	AJF05375.1	Geoalkalibacter_subterraneus	827125	483547	36.7	1.26809	0.53949
3bkz,A	AKU93216.1	Vulgatibacter_incomptus	1.26318e+06	1391653	24.1	1.43039	0.53949
2gui,A	APF16824.1	Caldithrix_abyssi_DSM_13497	1.88682e+06	880073	1.1	1.31684	0.53949
3a9r,A	ACL69713.1	Halothermothrix_orenii_H_168	20485.1	373903	47.1	1.2642	0.53949
3pl1,A	AJE03739.1	Geobacter_pickeringii	817955	345632	7.2	1.27944	0.53949
3egw,A	AJE02763.1	Geobacter_pickeringii	817955	345632	2.1	1.27944	0.53949
1dkq,A	ACO33689.1	Acidobacterium_capsulatum_ATCC_51196	22565.1	240015	4.7	1.63976	0.53949
4flm,A	AJK90046.1	Lysinibacillus_fusiformis	3.04953e+06	28031	13.4	1.3944	0.53949
1r27,C	AJE02763.1	Geobacter_pickeringii	817955	345632	2.2	1.27944	0.53949
4dcy,A	ADG82093.1	Thermincola_potens_JR	1.26342e+06	635013	0.1	1.2194	0.53949
3rvn,A	AJE04360.1	Geobacter_pickeringii	817955	345632	0.5	1.27944	0.53949
2xvy,A	AJF05506.1	Geoalkalibacter_subterraneus	827125	483547	3.1	1.26809	0.53949
3nsc,A	ADL08296.1	Thermosediminibacter_oceani_DSM_16646	144645	555079	0.7	1.24522	0.53949
3t3y,A	AKU93216.1	Vulgatibacter_incomptus	1.26318e+06	1391653	24.2	1.43039	0.53949
3rvs,B	AJE04360.1	Geobacter_pickeringii	817955	345632	0.5	1.27944	0.53949
2aps,A	ACT19095.1	Geobacter_sp._M21	23645.1	443144	1	1.37582	0.53949
1g15,A	ADG82587.1	Thermincola_potens_JR	1.26342e+06	635013	15.2	1.2194	0.53949
2aqt,C	ACM19515.1	Geobacter_daltonii_FRC-32	22265.1	316067	0.1	1.31691	0.53949
1pfr,B	ATG74475.1	Zobellella_denitrificans	2.23737e+06	347534	52.5	1.64603	0.53949
2d40,A	BAQ09311.1	Bacillus_sp._OxB-1	829195	98228	10.6	1.36448	0.53949
4myn,A	AJQ28005.1	Pelosinus_fermentans_JBW45	271665	1192197	1	1.33879	0.53949
1b5t,C	AEF94435.1	Desulfotomaculum_nigrificans_CO-1-SRB	189755	868595	4.7	1.3272	0.53949
1kv9,A	AMY08886.1	Luteitalea_pratensis	1.61887e+06	1855912	21.2	1.42245	0.53949
3llm,A	ABQ26415.1	Geobacter_uraniireducens_Rf4	16745.1	351605	2.8	1.29513	0.53949
2iiz,A	ABK45025.1	Magnetococcus_marinus_MC-1	14865.1	156889	2.3	1.41736	0.53949
3e2c,A	AJE03207.1	Geobacter_pickeringii	817955	345632	10.3	1.27944	0.53949
1ra5,A	AKX93209.1	Moorella_thermoacetica	1.26741e+06	1525	5.2	1.37263	0.53949
1bys,A	ANA39407.1	Geobacter_anodireducens	1.62882e+06	1340425	2.7	1.31621	0.53949
1lco,A	ADL07405.1	Thermosediminibacter_oceani_DSM_16646	144645	555079	0.5	1.24522	0.53949
4jc6,A	AKL98596.1	Endomicrobium_proavitum	1.02755e+06	1408281	0.9	1.18366	0.35313
3iar,A	ADL11848.1	Acetohalobium_arabaticum_DSM_5501	144695	574087	6.1	1.22713	0.53949
1pj1,B	ATG74475.1	Zobellella_denitrificans	2.23737e+06	347534	52.4	1.64603	0.53949
3hnj,A	ATA20476.1	Gibbsiella_quercinecans	2.29143e+06	929813	2.9	1.74108	1.63699
4dmr,A	ADL08925.1	Thermosediminibacter_oceani_DSM_16646	144645	555079	0.8	1.24522	0.53949
3l48,A	CAE12711.1	Photorhabdus_luminescens_subsp._laumondii_TTO1	196155	243265	0	1.74782	1.63699
1djq,A	ADL07895.1	Thermosediminibacter_oceani_DSM_16646	144645	555079	3.2	1.24522	0.53949
4je9,A	ATA20476.1	Gibbsiella_quercinecans	2.29143e+06	929813	5.7	1.74108	1.63699
3olw,A	AJF07608.1	Geoalkalibacter_subterraneus	827125	483547	2.2	1.26809	0.53949
3ngy,B	BAZ94937.1	Thiohalobacter_thiocyanaticus	2.35636e+06	585455	28	1.49533	1.10393
1amf,A	ADG83076.1	Thermincola_potens_JR	1.26342e+06	635013	11.8	1.2194	0.53949
3ise,I	AJE03207.1	Geobacter_pickeringii	817955	345632	10.3	1.27944	0.53949
1joe,C	ADL12958.1	Acetohalobium_arabaticum_DSM_5501	144695	574087	4.1	1.22713	0.53949
4jeb,A	ATA20476.1	Gibbsiella_quercinecans	2.29143e+06	929813	5.7	1.74108	1.63699
1d4d,A	ADG81106.1	Thermincola_potens_JR	1.26342e+06	635013	1.4	1.2194	0.53949
8acn,A	AKL98384.1	Endomicrobium_proavitum	1.02755e+06	1408281	8.5	1.18366	0.35313
3tux,A	ABQ25860.1	Geobacter_uraniireducens_Rf4	16745.1	351605	13.6	1.29513	0.53949
3c62,D	ATA20476.1	Gibbsiella_quercinecans	2.29143e+06	929813	10.4	1.74108	1.63699
2wci,A	ABK42880.1	Magnetococcus_marinus_MC-1	14865.1	156889	5.8	1.41736	0.53949
1de6,B	AIF50448.1	Pelosinus_sp._UFO1	725345	484770	28.8	1.33392	0.53949
3uva,A	AIF50448.1	Pelosinus_sp._UFO1	725345	484770	35.4	1.33392	0.53949
1n2z,A	AGB41649.1	Halobacteroides_halobius_DSM_5150	328625	748449	1.4	1.25566	0.53949
1e18,A	APF19312.1	Caldithrix_abyssi_DSM_13497	1.88682e+06	880073	0.2	1.31684	0.53949
2fgo,A	BAD39919.1	Symbiobacterium_thermophilum_IAM_14863	9905.1	292459	5.4	1.41612	0.53949
1wse,A	ADG82587.1	Thermincola_potens_JR	1.26342e+06	635013	16.7	1.2194	0.53949
1lev,F	AJF06188.1	Geoalkalibacter_subterraneus	827125	483547	8.5	1.26809	0.53949
3ses,A	ACL70368.1	Halothermothrix_orenii_H_168	20485.1	373903	2.5	1.2642	0.53949
1oa0,A	ADG83772.1	Thermincola_potens_JR	1.26342e+06	635013	18.3	1.2194	0.53949
4dwr,A	AKL98467.1	Endomicrobium_proavitum	1.02755e+06	1408281	2.3	1.18366	0.35313
4b5u,A	ADG83099.1	Thermincola_potens_JR	1.26342e+06	635013	3.4	1.2194	0.53949
1uzr,C	ARQ06339.1	Macrococcus_canis	2.11981e+06	1855823	8.9	1.38795	0.53949
2uyu,E	AIF50449.1	Pelosinus_sp._UFO1	725345	484770	18.5	1.33392	0.53949
1ibh,A	ACT19095.1	Geobacter_sp._M21	23645.1	443144	1.9	1.37582	0.53949
3svw,B	AJE04336.1	Geobacter_pickeringii	817955	345632	0.6	1.27944	0.53949
1iqc,D	AJF05375.1	Geoalkalibacter_subterraneus	827125	483547	18.6	1.26809	0.53949
4a68,A	ADG81814.1	Thermincola_potens_JR	1.26342e+06	635013	25.4	1.2194	0.53949
2yxw,A	ADL08296.1	Thermosediminibacter_oceani_DSM_16646	144645	555079	2.1	1.24522	0.53949
1n8f,C	AJF07100.1	Geoalkalibacter_subterraneus	827125	483547	23.8	1.26809	0.53949
1oal,A	ACT19095.1	Geobacter_sp._M21	23645.1	443144	1.9	1.37582	0.53949
1h9s,A	ANX04600.1	Immundisolibacter_cernigliae	1.69723e+06	1810504	0.3	1.59128	0.62242
1wsg,A	ADG82587.1	Thermincola_potens_JR	1.26342e+06	635013	15.9	1.2194	0.53949
4b5w,D	ADG83099.1	Thermincola_potens_JR	1.26342e+06	635013	2.9	1.2194	0.53949
3lxy,A	AKL98586.1	Endomicrobium_proavitum	1.02755e+06	1408281	5.1	1.18366	0.35313
1jr7,A	AJI15969.1	Bacillus_mycoides	161455	1405	14.5	1.40151	0.53949
1qh3,A	ADU67212.1	Desulfurispirillum_indicum_S5	177635	653733	8.8	1.38739	0.53949
3uxi,A	AIF50448.1	Pelosinus_sp._UFO1	725345	484770	35.4	1.33392	0.53949
1qy7,C	AKL97604.1	Endomicrobium_proavitum	1.02755e+06	1408281	7.4	1.18366	0.35313
2okn,A	APF19847.1	Caldithrix_abyssi_DSM_13497	1.88682e+06	880073	4.2	1.31684	0.53949
3egm,E	ADL12521.1	Acetohalobium_arabaticum_DSM_5501	144695	574087	0.8	1.22713	0.53949
3ogh,A	ADI15107.1	Truepera_radiovictrix_DSM_17093	92425.1	649638	1.7	1.64277	0.53949
1q16,C	AIF51095.1	Pelosinus_sp._UFO1	725345	484770	4	1.33392	0.53949
1bcf,C	AJE03207.1	Geobacter_pickeringii	817955	345632	11.6	1.27944	0.53949
1b0p,B	AKL98349.1	Endomicrobium_proavitum	1.02755e+06	1408281	20	1.18366	0.35313
1k1e,B	AKL97459.1	Endomicrobium_proavitum	1.02755e+06	1408281	3.8	1.18366	0.35313
2csg,A	APJ16964.1	Aeromonas_aquatica	14805.1	558964	46.8	1.67344	0.53949
1p0z,E	BAQ09375.1	Bacillus_sp._OxB-1	829195	98228	2.4	1.36448	0.53949
2bc5,C	ATA20476.1	Gibbsiella_quercinecans	2.29143e+06	929813	12.3	1.74108	1.63699
3o1t,A	AKU93216.1	Vulgatibacter_incomptus	1.26318e+06	1391653	24.2	1.43039	0.53949
2gsk,A	AJF05308.1	Geoalkalibacter_subterraneus	827125	483547	3.6	1.26809	0.53949
3gvy,B	AJE03207.1	Geobacter_pickeringii	817955	345632	6.6	1.27944	0.53949
3hq7,A	AJF05375.1	Geoalkalibacter_subterraneus	827125	483547	39	1.26809	0.53949
1pm2,B	ATG74475.1	Zobellella_denitrificans	2.23737e+06	347534	52.5	1.64603	0.53949
1g64,A	ADL07844.1	Thermosediminibacter_oceani_DSM_16646	144645	555079	1.3	1.24522	0.53949
3ah7,A	ABK45548.1	Magnetococcus_marinus_MC-1	14865.1	156889	7.7	1.41736	0.53949
3psh,A	AFV10405.1	Thermacetogenium_phaeum_DSM_12270	305935	1089553	1.3	1.39669	0.53949
4myk,A	AJQ28005.1	Pelosinus_fermentans_JBW45	271665	1192197	0.6	1.33879	0.53949
1q05,A	AKU91981.1	Vulgatibacter_incomptus	1.26318e+06	1391653	5.2	1.43039	0.53949
3cu2,A	AHF78783.1	Sodalis_praecaptivus	517425	1239307	6.4	1.74283	0.78989
1piz,B	ATG74475.1	Zobellella_denitrificans	2.23737e+06	347534	52.7	1.64603	0.53949
3nmi,C	ATA20476.1	Gibbsiella_quercinecans	2.29143e+06	929813	9.5	1.74108	1.63699
1fqw,A	AJF07608.1	Geoalkalibacter_subterraneus	827125	483547	1.3	1.26809	0.53949
1yai,B	ACM19515.1	Geobacter_daltonii_FRC-32	22265.1	316067	0.5	1.31691	0.53949
1ib5,A	ACT19095.1	Geobacter_sp._M21	23645.1	443144	1.9	1.37582	0.53949
1oaj,A	ACT19095.1	Geobacter_sp._M21	23645.1	443144	1.2	1.37582	0.53949
2mnr,A	AEG14196.1	Desulfotomaculum_kuznetsovii_DSM_6115	214705	760568	0.6	1.34586	0.53949
2fiy,B	AJE04680.1	Geobacter_pickeringii	817955	345632	13.3	1.27944	0.53949
1eu1,A	ACM20049.1	Geobacter_daltonii_FRC-32	22265.1	316067	0	1.31691	0.53949
1ej0,A	BAI79534.1	Deferribacter_desulfuricans_SSM1	10985.1	639282	2.8	1.39661	0.53949
3sjl,B	AJE04336.1	Geobacter_pickeringii	817955	345632	0.6	1.27944	0.53949
3rgt,D	AGB42398.1	Halobacteroides_halobius_DSM_5150	328625	748449	4.3	1.25566	0.53949
3qqx,A	ADL08296.1	Thermosediminibacter_oceani_DSM_16646	144645	555079	0.7	1.24522	0.53949
1n4a,A	AGB41649.1	Halobacteroides_halobius_DSM_5150	328625	748449	1.4	1.25566	0.53949
4ft8,B	ADL08959.1	Thermosediminibacter_oceani_DSM_16646	144645	555079	0.4	1.24522	0.53949
1yfd,B	ATG74475.1	Zobellella_denitrificans	2.23737e+06	347534	52.7	1.64603	0.53949
1jop,C	AAW85164.1	Vibrio_fischeri_ES114	11805.1	312309	10.3	1.72214	1.10393
2jlc,B	ASW78282.1	Listeria_monocytogenes	307025	1639	2.7	1.3545	0.53949
2z7e,B	AKL98580.1	Endomicrobium_proavitum	1.02755e+06	1408281	20	1.18366	0.35313
1e5v,C	ADL08925.1	Thermosediminibacter_oceani_DSM_16646	144645	555079	0.8	1.24522	0.53949
2fu7,B	AMY08073.1	Luteitalea_pratensis	1.61887e+06	1855912	7	1.42245	0.53949
1nis,A	AKL98384.1	Endomicrobium_proavitum	1.02755e+06	1408281	8.5	1.18366	0.35313
1c96,A	AKL98384.1	Endomicrobium_proavitum	1.02755e+06	1408281	8.2	1.18366	0.35313
3oo0,B	AJF07608.1	Geoalkalibacter_subterraneus	827125	483547	0.5	1.26809	0.53949
4nii,A	AKU93216.1	Vulgatibacter_incomptus	1.26318e+06	1391653	24.2	1.43039	0.53949
256b,B	ACQ94202.1	Tolumonas_auensis_DSM_9187	23065.1	595494	0.7	1.70506	1.45432
3bv6,B	ADH60125.1	Thermoanaerobacter_mathranii_subsp._mathranii_str._A3	1.31098e+06	583358	35.1	1.31479	0.53949
1k1e,G	AKL97459.1	Endomicrobium_proavitum	1.02755e+06	1408281	3.8	1.18366	0.35313
1mrr,A	ATG74475.1	Zobellella_denitrificans	2.23737e+06	347534	52.4	1.64603	0.53949
1dbu,A	EGF38421.1	Listeria_monocytogenes_J1-220	307025	930782	5	1.3545	0.53949
3rvq,A	AJE04360.1	Geobacter_pickeringii	817955	345632	0.5	1.27944	0.53949
3bng,A	ADG82062.1	Thermincola_potens_JR	1.26342e+06	635013	7.5	1.2194	0.53949
3d03,F	AOU99229.1	Acidihalobacter_prosperus	1.75325e+06	160660	3.4	1.59522	0.53949
1up6,C	ADL07126.1	Thermosediminibacter_oceani_DSM_16646	144645	555079	12.3	1.24522	0.53949
3veg,A	ARF99632.1	Veillonella_atypica	2.95992e+06	39777	7.3	1.48256	0.53949
4bmu,B	ARQ06339.1	Macrococcus_canis	2.11981e+06	1855823	26.3	1.38795	0.53949
3vrb,B	BAF59671.1	Pelotomaculum_thermopropionicum_SI	10565.1	370438	1.7	1.28663	0.53949
1kgp,D	ARQ06339.1	Macrococcus_canis	2.11981e+06	1855823	9.1	1.38795	0.53949
3a6v,A	AMO32587.1	Lysinibacillus_sphaericus	1.62974e+06	1421	1.1	1.39438	0.53949
3l6c,A	ADL08534.1	Thermosediminibacter_oceani_DSM_16646	144645	555079	8.9	1.24522	0.53949
2j4f,A	AIS62811.1	Listeria_ivanovii_subsp._londoniensis	763495	202752	0.1	1.35831	0.53949
3mvx,A	ADG82093.1	Thermincola_potens_JR	1.26342e+06	635013	0.1	1.2194	0.53949
2wym,C	ADH60125.1	Thermoanaerobacter_mathranii_subsp._mathranii_str._A3	1.31098e+06	583358	42.9	1.31479	0.53949
2xvb,A	ADL08296.1	Thermosediminibacter_oceani_DSM_16646	144645	555079	0.5	1.24522	0.53949
2c1v,B	AJF05375.1	Geoalkalibacter_subterraneus	827125	483547	32.2	1.26809	0.53949
4m0v,D	ABQ26169.1	Geobacter_uraniireducens_Rf4	16745.1	351605	10.4	1.29513	0.53949
1gn9,A	ADG83772.1	Thermincola_potens_JR	1.26342e+06	635013	18.3	1.2194	0.53949
2fl0,A	AJE03207.1	Geobacter_pickeringii	817955	345632	13.6	1.27944	0.53949
4ako,A	ADG81814.1	Thermincola_potens_JR	1.26342e+06	635013	25.4	1.2194	0.53949
2aqt,A	ACM19515.1	Geobacter_daltonii_FRC-32	22265.1	316067	0.1	1.31691	0.53949
3ved,C	ARF99632.1	Veillonella_atypica	2.95992e+06	39777	7.3	1.48256	0.53949
2rf7,D	ADG82062.1	Thermincola_potens_JR	1.26342e+06	635013	8	1.2194	0.53949
1dkm,A	ACO33689.1	Acidobacterium_capsulatum_ATCC_51196	22565.1	240015	5	1.63976	0.53949
1egm,L	ADG81491.1	Thermincola_potens_JR	1.26342e+06	635013	44.6	1.2194	0.53949
3r2l,A	AJE03207.1	Geobacter_pickeringii	817955	345632	0.9	1.27944	0.53949
2j7a,E	ADG82062.1	Thermincola_potens_JR	1.26342e+06	635013	14.1	1.2194	0.53949
1l5j,A	ADG81250.1	Thermincola_potens_JR	1.26342e+06	635013	0.3	1.2194	0.53949
1ujc,A	ATG73728.1	Zobellella_denitrificans	2.23737e+06	347534	8.9	1.64603	1.24651
3fft,A	AJF07608.1	Geoalkalibacter_subterraneus	827125	483547	0.5	1.26809	0.53949
3gzg,C	ADG81567.1	Thermincola_potens_JR	1.26342e+06	635013	5.9	1.2194	0.53949
4nih,A	AKU93216.1	Vulgatibacter_incomptus	1.26318e+06	1391653	23.7	1.43039	0.53949
4l1q,B	AJE04336.1	Geobacter_pickeringii	817955	345632	0.6	1.27944	0.53949
1kqf,C	AJE04679.1	Geobacter_pickeringii	817955	345632	10.9	1.27944	0.62242
3e1q,I	AJE03207.1	Geobacter_pickeringii	817955	345632	11.6	1.27944	0.53949
3any,B	ADG80931.1	Thermincola_potens_JR	1.26342e+06	635013	16.8	1.2194	0.53949
1k7s,N	AQQ55021.1	Planococcus_maritimus	1.99991e+06	192421	1.4	1.39955	0.53949
2pau,B	ACD95300.1	Geobacter_lovleyi_SZ	20385.1	398767	11.7	1.36346	0.53949
3l57,B	ACT18402.1	Geobacter_sp._M21	23645.1	443144	1.7	1.37582	0.53949
4eac,A	BAG13552.1	uncultured_Termite_group_1_bacterium_phylotype_Rs-D17	2.35584e+06	471821	7.8	1.21182	0.35313
3khb,A	AKU93216.1	Vulgatibacter_incomptus	1.26318e+06	1391653	22.8	1.43039	0.53949
3mf3,B	ACL70142.1	Halothermothrix_orenii_H_168	20485.1	373903	0.7	1.2642	0.53949
3eun,A	BAD39919.1	Symbiobacterium_thermophilum_IAM_14863	9905.1	292459	6.7	1.41612	0.53949
3h90,D	ADG82561.1	Thermincola_potens_JR	1.26342e+06	635013	3	1.2194	0.53949
2ohh,A	BAG13753.1	uncultured_Termite_group_1_bacterium_phylotype_Rs-D17	2.35584e+06	471821	10	1.21182	0.35313
2h88,O	BAF59671.1	Pelotomaculum_thermopropionicum_SI	10565.1	370438	2.1	1.28663	0.53949
3rmz,A	AJF05375.1	Geoalkalibacter_subterraneus	827125	483547	0.1	1.26809	0.53949
2akc,C	ACZ10023.1	Sebaldella_termitidis_ATCC_33386	24405.1	526218	17.6	1.53499	0.53949
1hxq,B	ACL70812.1	Halothermothrix_orenii_H_168	20485.1	373903	1.5	1.2642	0.53949
3n38,A	ARQ06339.1	Macrococcus_canis	2.11981e+06	1855823	7.9	1.38795	0.53949
1ps9,A	ADL07895.1	Thermosediminibacter_oceani_DSM_16646	144645	555079	5.1	1.24522	0.53949
1frw,A	AEG15552.1	Desulfotomaculum_kuznetsovii_DSM_6115	214705	760568	0.2	1.34586	0.53949
2wsd,A	ADG81814.1	Thermincola_potens_JR	1.26342e+06	635013	25.4	1.2194	0.53949
1xdq,A	AJE04056.1	Geobacter_pickeringii	817955	345632	20.6	1.27944	0.53949
4o9x,A	AGB40343.1	Halobacteroides_halobius_DSM_5150	328625	748449	3.2	1.25566	0.53949
3c63,A	ATA20476.1	Gibbsiella_quercinecans	2.29143e+06	929813	9.5	1.74108	1.63699
3g77,A	AKX93209.1	Moorella_thermoacetica	1.26741e+06	1525	5.2	1.37263	0.53949
4e6k,C	AJE03207.1	Geobacter_pickeringii	817955	345632	10.3	1.27944	0.53949
3hni,A	ATA20476.1	Gibbsiella_quercinecans	2.29143e+06	929813	5.7	1.74108	1.63699
3is8,A	AJE03207.1	Geobacter_pickeringii	817955	345632	10.3	1.27944	0.53949
1zzh,A	AJF05375.1	Geoalkalibacter_subterraneus	827125	483547	31.5	1.26809	0.53949
3htw,A	AEE92156.1	Tepidanaerobacter_acetatoxydans_Re1	328765	1209989	5	1.30582	0.53949
2wtl,E	AJE03207.1	Geobacter_pickeringii	817955	345632	3.3	1.27944	0.53949
1znv,B	AJH16814.1	Bacillus_mycoides	832605	1405	1.5	1.42789	0.53949
1zm5,A	ACT18402.1	Geobacter_sp._M21	23645.1	443144	4.2	1.37582	0.53949
1jym,E	AKL98053.1	Endomicrobium_proavitum	1.02755e+06	1408281	2.1	1.18366	0.35313
1pf5,A	AEG59050.1	Desulfotomaculum_ruminis_DSM_2154	215085	696281	2	1.37884	0.53949
1o9r,F	ADG06788.1	Kyrpidia_tusciae_DSM_2912	92905.1	562970	9.5	1.36828	0.53949
1oej,A	ARQ06807.1	Macrococcus_canis	2.11981e+06	1855823	22.1	1.38795	0.53949
1cla,A	ACL70135.1	Halothermothrix_orenii_H_168	20485.1	373903	0.2	1.2642	0.53949
3pjl,B	AIF49811.1	Pelosinus_sp._UFO1	725345	484770	14.6	1.33392	0.53949
3fgz,A	AJE04360.1	Geobacter_pickeringii	817955	345632	0.5	1.27944	0.53949
1xkw,A	BAC88252.1	Gloeobacter_violaceus_PCC_7421	11385.1	251221	0.7	1.5237	0.53949
2vke,A	ALF10962.1	Parageobacillus_thermoglucosidasius	1.29537e+06	1426	2.1	1.4279	0.53949
3l6t,A	ACT18402.1	Geobacter_sp._M21	23645.1	443144	1.7	1.37582	0.53949
3aqj,A	AKH63185.1	Photorhabdus_temperata_subsp._thracensis	1.01029e+06	230089	19.6	1.74167	1.4345
1siw,B	ADG81634.1	Thermincola_potens_JR	1.26342e+06	635013	5.7	1.2194	0.53949
2zc1,A	AGB40757.1	Halobacteroides_halobius_DSM_5150	328625	748449	0.4	1.25566	0.53949
3ntn,A	ARF98863.1	Veillonella_atypica	2.95992e+06	39777	6.7	1.48256	0.53949
4a67,A	ADG81814.1	Thermincola_potens_JR	1.26342e+06	635013	25.4	1.2194	0.53949
3gti,A	AGB40757.1	Halobacteroides_halobius_DSM_5150	328625	748449	0	1.25566	0.53949
1qca,A	ACL70135.1	Halothermothrix_orenii_H_168	20485.1	373903	0.2	1.2642	0.53949
1mus,A	APF17130.1	Caldithrix_abyssi_DSM_13497	1.88682e+06	880073	0.9	1.31684	0.53949
4j35,A	AGB40757.1	Halobacteroides_halobius_DSM_5150	328625	748449	0.4	1.25566	0.53949
1lqk,A	ARU60099.1	Tumebacillus_sp._AR23208	2.16236e+06	1903704	1.6	1.37009	0.53949
1mm8,A	APF17130.1	Caldithrix_abyssi_DSM_13497	1.88682e+06	880073	0.9	1.31684	0.53949
1ami,A	AKL98384.1	Endomicrobium_proavitum	1.02755e+06	1408281	8.5	1.18366	0.35313
3f2f,A	ACH37350.1	Geobacter_bemidjiensis_Bem	20725.1	404380	8.6	1.37323	0.53949
3e3u,A	AKL98053.1	Endomicrobium_proavitum	1.02755e+06	1408281	1.8	1.18366	0.35313
4cla,A	AMO33473.1	Lysinibacillus_sphaericus	1.62974e+06	1421	4.8	1.39438	0.53949
3lzl,A	AIF49811.1	Pelosinus_sp._UFO1	725345	484770	10.1	1.33392	0.53949
2ns6,A	ABL01415.1	Pelobacter_propionicus_DSM_2379	15045.1	338966	13.4	1.38339	0.53949
3f2h,A	ACH37350.1	Geobacter_bemidjiensis_Bem	20725.1	404380	9.2	1.37323	0.53949
3gu9,A	AGB40757.1	Halobacteroides_halobius_DSM_5150	328625	748449	0.4	1.25566	0.53949
3cla,A	ACL70135.1	Halothermothrix_orenii_H_168	20485.1	373903	0.2	1.2642	0.53949
1cia,A	AMO33473.1	Lysinibacillus_sphaericus	1.62974e+06	1421	4.8	1.39438	0.53949
2i34,A	APF17462.1	Caldithrix_abyssi_DSM_13497	1.88682e+06	880073	15	1.31684	0.53949
3e6z,X	ABK50514.1	Shewanella_sp._ANA-3	203935	94122	5.8	1.73033	1.4345
2zo9,B	AOU99229.1	Acidihalobacter_prosperus	1.75325e+06	160660	3.4	1.59522	0.53949
3gtx,A	AGB40757.1	Halobacteroides_halobius_DSM_5150	328625	748449	0	1.25566	0.53949
1zpu,C	ACD94988.1	Geobacter_lovleyi_SZ	20385.1	398767	1.2	1.36346	0.53949
1ohy,C	AIF51586.1	Pelosinus_sp._UFO1	725345	484770	2.2	1.33392	0.53949
3gtf,A	AGB40757.1	Halobacteroides_halobius_DSM_5150	328625	748449	0	1.25566	0.53949
3ktc,A	AEE90635.1	Tepidanaerobacter_acetatoxydans_Re1	328765	1209989	3.1	1.30582	0.53949
2vb2,X	ABK50514.1	Shewanella_sp._ANA-3	203935	94122	7.1	1.73033	1.4345
1h9j,A	AJE02453.1	Geobacter_pickeringii	817955	345632	13.5	1.27944	0.53949
3nrq,B	AIF49811.1	Pelosinus_sp._UFO1	725345	484770	18.6	1.33392	0.53949
1vkm,E	ADV80518.1	Thermoanaerobacter_brockii_subsp._finnii_Ako-1	19085.1	509193	11	1.29946	0.53949
3eim,A	ASD74607.1	Listeria_monocytogenes	307025	1639	12.2	1.3545	0.53949
1rjp,A	ADL11637.1	Acetohalobium_arabaticum_DSM_5501	144695	574087	8.5	1.22713	0.53949
3bk7,A	AGB42286.1	Halobacteroides_halobius_DSM_5150	328625	748449	0.3	1.25566	0.53949
1kyr,A	ATQ04906.1	Salmonella_enterica_subsp._enterica_serovar_Gaminara	6945.2	913070	66.9	1.77538	0.64777
1h9k,A	AJE02453.1	Geobacter_pickeringii	817955	345632	13.5	1.27944	0.53949
3vto,A	AKL43301.1	Serratia_marcescens	3.18648e+06	615	26.1	1.75193	1.66176
2wiu,A	ABQ25676.1	Geobacter_uraniireducens_Rf4	16745.1	351605	19.9	1.29513	0.53949
3zwk,B	APF17489.1	Caldithrix_abyssi_DSM_13497	1.88682e+06	880073	2.3	1.31684	0.53949
4e2q,N	AMW98966.1	Rummeliibacillus_stabekisii	1.61761e+06	241244	0.6	1.38985	0.53949
3zx5,B	APF17489.1	Caldithrix_abyssi_DSM_13497	1.88682e+06	880073	2.3	1.31684	0.53949
3gg7,A	AJE04468.1	Geobacter_pickeringii	817955	345632	0.8	1.27944	0.53949
3k30,A	ADL08293.1	Thermosediminibacter_oceani_DSM_16646	144645	555079	4.9	1.24522	0.53949
3ob8,C	ADN55388.1	Thermoanaerobacter_sp._X513	19085.1	573062	0	1.29946	0.53949
1i9c,A	ADL12023.1	Acetohalobium_arabaticum_DSM_5501	144695	574087	35.3	1.22713	0.53949
2b7s,A	ADG81106.1	Thermincola_potens_JR	1.26342e+06	635013	0.5	1.2194	0.53949
4gik,C	ABY95583.1	Thermoanaerobacter_pseudethanolicus_ATCC_33223	19085.1	340099	27.8	1.29946	0.53949
3oba,B	ABY92393.1	Thermoanaerobacter_sp._X514	19085.1	399726	0	1.29946	0.53949
3g1p,B	AJF07122.1	Geoalkalibacter_subterraneus	827125	483547	17.6	1.26809	0.53949
3p2u,B	AJF07122.1	Geoalkalibacter_subterraneus	827125	483547	17.6	1.26809	0.53949
1jry,A	ADG81106.1	Thermincola_potens_JR	1.26342e+06	635013	0.5	1.2194	0.53949
1xtl,B	ACM19515.1	Geobacter_daltonii_FRC-32	22265.1	316067	8.9	1.31691	0.53949
3p2u,A	AJF07122.1	Geoalkalibacter_subterraneus	827125	483547	17.6	1.26809	0.53949
1bxi,B	AFV21628.1	Bacillus_thuringiensis_Bt407	2.24369e+06	527021	0.4	1.41621	0.53949
3fbo,A	ASG92862.1	Listeria_monocytogenes_serotype_4b_str._02-6679	307025	1196174	11.8	1.3545	0.53949
4gim,B	ADV80518.1	Thermoanaerobacter_brockii_subsp._finnii_Ako-1	19085.1	509193	27.5	1.29946	0.53949
1ccw,A	ADL12023.1	Acetohalobium_arabaticum_DSM_5501	144695	574087	35.3	1.22713	0.53949
3a3w,A	ALU82382.1	Listeria_monocytogenes	9.00187e+08	1639	0	1.3559	0.53949
4ipj,A	ADG83612.1	Thermincola_potens_JR	1.26342e+06	635013	3.4	1.2194	0.53949
1lna,E	AGR04880.1	Listeria_monocytogenes	307025	1639	12.2	1.3545	0.53949
4h0d,A	AJI15900.1	Bacillus_mycoides	161455	1405	4	1.40151	0.53949
3zr9,A	AIK37044.1	Bacillus_mycoides	161455	1405	3.9	1.40151	0.53949
1lnc,E	AGR33103.1	Listeria_monocytogenes_J1816	307025	930781	12.2	1.3545	0.53949
2o9g,A	AKL98596.1	Endomicrobium_proavitum	1.02755e+06	1408281	11.5	1.18366	0.35313
4j5n,A	AGB40757.1	Halobacteroides_halobius_DSM_5150	328625	748449	0.4	1.25566	0.53949
3et5,A	APF17462.1	Caldithrix_abyssi_DSM_13497	1.88682e+06	880073	4.1	1.31684	0.53949
4ipi,A	ADG83612.1	Thermincola_potens_JR	1.26342e+06	635013	3.4	1.2194	0.53949
3gyr,C	ADG81814.1	Thermincola_potens_JR	1.26342e+06	635013	4.6	1.2194	0.53949
3gyr,A	ADG81814.1	Thermincola_potens_JR	1.26342e+06	635013	4.6	1.2194	0.53949
1kmp,A	APS75567.1	Piscirickettsia_salmonis	300295	1238	3.4	1.62052	0.53949
1xtm,B	ACM19515.1	Geobacter_daltonii_FRC-32	22265.1	316067	9.6	1.31691	0.53949
1twf,A	AFP20505.1	Geobacter_sulfurreducens_PCA	7985.2	243231	4.1	1.31527	0.53949
3i11,A	AMX01145.1	Rummeliibacillus_stabekisii	1.61761e+06	241244	8.9	1.38985	0.53949
3znb,A	AMX01145.1	Rummeliibacillus_stabekisii	1.61761e+06	241244	0	1.38985	0.53949
1rk5,A	ADL11637.1	Acetohalobium_arabaticum_DSM_5501	144695	574087	8.3	1.22713	0.53949
1lnb,E	AQP60569.1	Listeria_monocytogenes	307025	1639	12.2	1.3545	0.53949
4hhl,B	ACL70700.1	Halothermothrix_orenii_H_168	20485.1	373903	0.7	1.2642	0.53949
1fof,B	ABQ27660.1	Geobacter_uraniireducens_Rf4	16745.1	351605	4.4	1.29513	0.53949
2xln,A	APF19471.1	Caldithrix_abyssi_DSM_13497	1.88682e+06	880073	4.3	1.31684	0.53949
3f4c,A	AGB40757.1	Halobacteroides_halobius_DSM_5150	328625	748449	4.1	1.25566	0.53949
3toy,B	ADG83101.1	Thermincola_potens_JR	1.26342e+06	635013	0.9	1.2194	0.53949
3mgv,B	ADC64122.1	Allochromatium_vinosum_DSM_180	25485.1	572477	0.8	1.64789	0.78989
4hhm,A	ACL70700.1	Halothermothrix_orenii_H_168	20485.1	373903	0.7	1.2642	0.53949
1xuu,A	ADG83612.1	Thermincola_potens_JR	1.26342e+06	635013	3.7	1.2194	0.53949
2o9e,A	AKL98596.1	Endomicrobium_proavitum	1.02755e+06	1408281	11.5	1.18366	0.35313
1u3e,M	ASJ51916.1	Bacillus_cereus	2.14816e+06	1396	0.6	1.40918	0.53949
2wqp,A	ADG83612.1	Thermincola_potens_JR	1.26342e+06	635013	3.4	1.2194	0.53949
2f4f,B	ADL13495.1	Acetohalobium_arabaticum_DSM_5501	144695	574087	4.7	1.22713	0.53949
1w8q,D	APF19471.1	Caldithrix_abyssi_DSM_13497	1.88682e+06	880073	4.3	1.31684	0.53949
1muh,A	APF20133.1	Caldithrix_abyssi_DSM_13497	1.88682e+06	880073	0.9	1.31684	0.53949
3vcp,A	BAQ11645.1	Bacillus_sp._OxB-1	829195	98228	0.2	1.36448	0.53949
2e1q,D	ADL12003.1	Acetohalobium_arabaticum_DSM_5501	144695	574087	6.3	1.22713	0.53949
3l75,E	ABK42884.1	Magnetococcus_marinus_MC-1	14865.1	156889	19.6	1.41736	0.78989
1muc,A	ADG83101.1	Thermincola_potens_JR	1.26342e+06	635013	4.5	1.2194	0.53949
1irw,A	BAE50063.1	Magnetospirillum_magneticum_AMB-1	9985.1	342108	4	1.65846	0.78989
3m0y,D	AEE96385.1	Mahella_australiensis_50-1_BON	213255	697281	17	1.36875	0.53949
1ezv,E	ABK42884.1	Magnetococcus_marinus_MC-1	14865.1	156889	20	1.41736	0.78989
1hro,B	AOE83192.1	Pseudomonas_sp._TCU-HL1	1.70851e+06	1856685	0.1	1.69308	0.78989
3n4a,A	ACL70700.1	Halothermothrix_orenii_H_168	20485.1	373903	0.1	1.2642	0.53949
1ugr,A	ABG05244.1	Rubrobacter_xylanophilus_DSM_9941	14185.1	266117	18	1.52692	0.53949
1bu7,A	AQQ54103.1	Planococcus_maritimus	1.99991e+06	192421	39.7	1.39955	0.53949
2x80,B	AQQ54103.1	Planococcus_maritimus	1.99991e+06	192421	39.4	1.39955	0.53949
1kcb,A	AQQ51956.1	Planococcus_maritimus	1.99991e+06	192421	0.6	1.39955	0.53949
2buw,B	AMY10772.1	Luteitalea_pratensis	1.61887e+06	1855912	13.8	1.42245	0.53949
3h4f,A	ADU51617.1	Thermaerobacter_marianensis_DSM_12885	184705	644966	4.7	1.40284	0.53949
3muc,A	ADG83101.1	Thermincola_potens_JR	1.26342e+06	635013	4.2	1.2194	0.53949
1cxa,A	ABK46038.1	Magnetococcus_marinus_MC-1	14865.1	156889	5	1.41736	0.83654
1crc,A	CDL01370.1	Magnetospirillum_gryphiswaldense_MSR-1_v2	513295	1430440	4.3	1.63816	0.58467
1sqd,A	ARU61647.1	Tumebacillus_sp._AR23208	2.16236e+06	1903704	5.7	1.37009	0.53949
2fjs,C	ADU51617.1	Thermaerobacter_marianensis_DSM_12885	184705	644966	4.7	1.40284	0.53949
4hcx,B	ADN54028.1	Thermoanaerobacter_sp._X513	19085.1	573062	27.7	1.29946	0.53949
1rie,A	ABK42884.1	Magnetococcus_marinus_MC-1	14865.1	156889	15.6	1.41736	0.78989
3ayf,A	AJE04687.1	Geobacter_pickeringii	817955	345632	12.5	1.27944	0.53949
3zcf,B	BAE50063.1	Magnetospirillum_magneticum_AMB-1	9985.1	342108	1.4	1.65846	0.78989
3m0h,B	AEE96385.1	Mahella_australiensis_50-1_BON	213255	697281	17	1.36875	0.53949
3tu6,A	ADE16880.1	Nitrosococcus_halophilus_Nc_4	24725.1	472759	0.1	1.5807	0.78989
1i54,A	CDL01370.1	Magnetospirillum_gryphiswaldense_MSR-1_v2	513295	1430440	2	1.63816	0.78989
1gs6,X	AND40110.1	Bacillus_oceanisediminis_2691	294775	1196031	3.3	1.40174	0.53949
4f0l,A	ADG05664.1	Kyrpidia_tusciae_DSM_2912	92905.1	562970	0.7	1.36828	0.53949
1rap,A	BAE50063.1	Magnetospirillum_magneticum_AMB-1	9985.1	342108	1	1.65846	0.78989
3wkq,A	AQQ51956.1	Planococcus_maritimus	1.99991e+06	192421	42.8	1.39955	0.53949
2b4z,A	CDL01370.1	Magnetospirillum_gryphiswaldense_MSR-1_v2	513295	1430440	4.3	1.63816	0.58467
3itv,A	AEE96385.1	Mahella_australiensis_50-1_BON	213255	697281	17	1.36875	0.53949
1co6,A	CDL01370.1	Magnetospirillum_gryphiswaldense_MSR-1_v2	513295	1430440	1.5	1.63816	0.58467
1qt1,A	ACL70700.1	Halothermothrix_orenii_H_168	20485.1	373903	0.1	1.2642	0.53949
1n63,E	ADL12004.1	Acetohalobium_arabaticum_DSM_5501	144695	574087	1.6	1.22713	0.53949
1ntm,E	ABK42884.1	Magnetococcus_marinus_MC-1	14865.1	156889	16.7	1.41736	0.78989
2xx0,A	AND40110.1	Bacillus_oceanisediminis_2691	294775	1196031	3.9	1.40174	0.53949
1crm,A	AOV06764.1	Lysinibacillus_sphaericus	1.75321e+06	1421	0.7	1.38372	0.53949
3vnj,C	AEE90842.1	Tepidanaerobacter_acetatoxydans_Re1	328765	1209989	1.1	1.30582	0.53949
1oe1,A	AND40110.1	Bacillus_oceanisediminis_2691	294775	1196031	3.6	1.40174	0.53949
4dvo,A	ACL70700.1	Halothermothrix_orenii_H_168	20485.1	373903	0.1	1.2642	0.53949
1kyo,N	AJE03195.1	Geobacter_pickeringii	817955	345632	8.5	1.27944	0.53949
3vyh,A	ABG05244.1	Rubrobacter_xylanophilus_DSM_9941	14185.1	266117	19.1	1.52692	0.53949
1pzb,A	ADE40674.1	Candidatus_Puniceispirillum_marinum_IMCC1322	24465.1	488538	2.3	1.69884	0.62242
1cjt,A	ACL02984.1	Desulfatibacillum_alkenivorans_AK-01	429905	439235	3.2	1.46834	0.53949
3t7o,B	APR81469.1	Minicystis_rosea	1.93154e+06	888845	3.2	1.58725	0.62242
1xlq,B	ABK45548.1	Magnetococcus_marinus_MC-1	14865.1	156889	0.3	1.41736	0.53949
1rm6,A	ADL12004.1	Acetohalobium_arabaticum_DSM_5501	144695	574087	3.6	1.22713	0.53949
3m0v,D	AEE96385.1	Mahella_australiensis_50-1_BON	213255	697281	17	1.36875	0.53949
1gao,C	ATY84881.1	Kyrpidia_sp._EA-1	2.80407e+06	2055160	6.8	1.36764	0.53949
2aiu,A	CDL01370.1	Magnetospirillum_gryphiswaldense_MSR-1_v2	513295	1430440	2	1.63816	0.78989
1rm6,F	ADL12003.1	Acetohalobium_arabaticum_DSM_5501	144695	574087	13.6	1.22713	0.53949
2ij3,A	AQQ54103.1	Planococcus_maritimus	1.99991e+06	192421	39.4	1.39955	0.53949
1cjx,A	ARU61647.1	Tumebacillus_sp._AR23208	2.16236e+06	1903704	7.3	1.37009	0.53949
1muw,A	ABY95684.1	Thermoanaerobacter_pseudethanolicus_ATCC_33223	19085.1	340099	0.7	1.29946	0.53949
2ypo,A	ACH39727.1	Geobacter_bemidjiensis_Bem	20725.1	404380	17.1	1.37323	0.53949
1npn,C	ADU51617.1	Thermaerobacter_marianensis_DSM_12885	184705	644966	4.4	1.40284	0.53949
2iwk,A	AEG59793.1	Desulfotomaculum_ruminis_DSM_2154	215085	696281	9.1	1.37884	0.53949
4hgf,B	AQQ54103.1	Planococcus_maritimus	1.99991e+06	192421	39.4	1.39955	0.53949
1eo9,B	AMY10772.1	Luteitalea_pratensis	1.61887e+06	1855912	14.2	1.42245	0.53949
2d3a,C	ATB29538.1	Melittangium_boletus_DSM_14713	2.30586e+06	1294270	21.7	1.5906	0.53949
1y4t,A	AGB40776.1	Halobacteroides_halobius_DSM_5150	328625	748449	16.1	1.25566	0.53949
3nbt,A	CDL01370.1	Magnetospirillum_gryphiswaldense_MSR-1_v2	513295	1430440	4.3	1.63816	0.58467
3v8z,A	APR81469.1	Minicystis_rosea	1.93154e+06	888845	2.4	1.58725	0.62242
3ziy,A	AQQ51956.1	Planococcus_maritimus	1.99991e+06	192421	6	1.39955	0.53949
3a8m,A	ABG05244.1	Rubrobacter_xylanophilus_DSM_9941	14185.1	266117	14.9	1.52692	0.53949
3bww,A	APF19933.1	Caldithrix_abyssi_DSM_13497	1.88682e+06	880073	13.3	1.31684	0.53949
1l9t,B	AND40110.1	Bacillus_oceanisediminis_2691	294775	1196031	0.3	1.40174	0.53949
3m0l,D	AEE96385.1	Mahella_australiensis_50-1_BON	213255	697281	17	1.36875	0.53949
1wiy,A	APH06422.1	Bacillus_weihaiensis	1.88917e+06	1547283	0.3	1.44292	0.53949
2azq,A	AQQ54646.1	Planococcus_maritimus	1.99991e+06	192421	1.7	1.39955	0.53949
3pdi,A	ADG81562.1	Thermincola_potens_JR	1.26342e+06	635013	7.9	1.2194	0.53949
2yg9,B	ADL07044.1	Thermosediminibacter_oceani_DSM_16646	144645	555079	12.5	1.24522	0.53949
2vp1,B	AGB40776.1	Halobacteroides_halobius_DSM_5150	328625	748449	15.9	1.25566	0.53949
4cdp,A	AKU90967.1	Vulgatibacter_incomptus	1.26318e+06	1391653	10.4	1.43039	0.53949
1xdb,A	AKL98072.1	Endomicrobium_proavitum	1.02755e+06	1408281	16.4	1.18366	0.35313
2dws,A	ADU51617.1	Thermaerobacter_marianensis_DSM_12885	184705	644966	6.2	1.40284	0.53949
1l9r,B	ADU51617.1	Thermaerobacter_marianensis_DSM_12885	184705	644966	4.4	1.40284	0.53949
3hf2,A	AQQ54103.1	Planococcus_maritimus	1.99991e+06	192421	39.4	1.39955	0.53949
3iuh,B	AEE96385.1	Mahella_australiensis_50-1_BON	213255	697281	17.2	1.36875	0.53949
2ppd,A	ADU51617.1	Thermaerobacter_marianensis_DSM_12885	184705	644966	4.4	1.40284	0.53949
4paz,A	ADE40674.1	Candidatus_Puniceispirillum_marinum_IMCC1322	24465.1	488538	1.5	1.69884	0.62242
3itx,A	AEE96385.1	Mahella_australiensis_50-1_BON	213255	697281	17.2	1.36875	0.53949
1l9b,C	ABK46038.1	Magnetococcus_marinus_MC-1	14865.1	156889	5	1.41736	0.83654
3ekd,A	AQQ54103.1	Planococcus_maritimus	1.99991e+06	192421	39.4	1.39955	0.53949
2nvf,A	ABK42884.1	Magnetococcus_marinus_MC-1	14865.1	156889	4.1	1.41736	0.78989
3vca,A	BAQ11645.1	Bacillus_sp._OxB-1	829195	98228	0.2	1.36448	0.53949
2pcc,D	BAE50063.1	Magnetospirillum_magneticum_AMB-1	9985.1	342108	4	1.65846	0.78989
2bih,A	ABG05279.1	Rubrobacter_xylanophilus_DSM_9941	14185.1	266117	1.5	1.52692	0.53949
1cp2,B	AKL98072.1	Endomicrobium_proavitum	1.02755e+06	1408281	19.4	1.18366	0.35313
2r79,A	AJF05309.1	Geoalkalibacter_subterraneus	827125	483547	0.2	1.26809	0.53949
1qn2,A	ATX82288.1	Mariprofundus_ferrinatatus	2.79583e+06	1921087	0.5	1.63137	0.53949
3kx5,A	AQQ54103.1	Planococcus_maritimus	1.99991e+06	192421	39.4	1.39955	0.53949
1ctz,A	BAE50063.1	Magnetospirillum_magneticum_AMB-1	9985.1	342108	3	1.65846	0.78989
4dnj,A	AGX04525.1	Bacillus_infantis_NRRL_B-14911	473245	1367477	2.6	1.39537	0.53949
3eub,L	BAF58860.1	Pelotomaculum_thermopropionicum_SI	10565.1	370438	0.9	1.28663	0.53949
1zdf,A	APR81469.1	Minicystis_rosea	1.93154e+06	888845	2.4	1.58725	0.62242
3gdc,C	APF20895.1	Caldithrix_abyssi_DSM_13497	1.88682e+06	880073	3	1.31684	0.53949
1tqn,A	AST92513.1	Bacillus_cohnii	2.25006e+06	33932	3.3	1.38717	0.53949
3nvv,L	BAF58860.1	Pelotomaculum_thermopropionicum_SI	10565.1	370438	0.9	1.28663	0.53949
2d0q,A	ABG05244.1	Rubrobacter_xylanophilus_DSM_9941	14185.1	266117	14.9	1.52692	0.53949
1wae,A	AND40110.1	Bacillus_oceanisediminis_2691	294775	1196031	3.3	1.40174	0.53949
3an1,A	ADL12003.1	Acetohalobium_arabaticum_DSM_5501	144695	574087	7.5	1.22713	0.53949
1csv,A	BAE50063.1	Magnetospirillum_magneticum_AMB-1	9985.1	342108	3	1.65846	0.78989
2zoo,A	AQQ51956.1	Planococcus_maritimus	1.99991e+06	192421	9.2	1.39955	0.53949
3py5,A	ACL69854.1	Halothermothrix_orenii_H_168	20485.1	373903	7.7	1.2642	0.53949
3e13,X	AGB40776.1	Halobacteroides_halobius_DSM_5150	328625	748449	16.1	1.25566	0.53949
1p0w,B	AQQ54103.1	Planococcus_maritimus	1.99991e+06	192421	39.4	1.39955	0.53949
2nvg,A	ABK42884.1	Magnetococcus_marinus_MC-1	14865.1	156889	4.1	1.41736	0.78989
2jfc,D	AND40110.1	Bacillus_oceanisediminis_2691	294775	1196031	3.3	1.40174	0.53949
1jdl,A	CCQ75562.1	Magnetospira_sp._QH-2	968135	1288970	1.2	1.68243	1.33919
1wyg,A	ADL12003.1	Acetohalobium_arabaticum_DSM_5501	144695	574087	7.5	1.22713	0.53949
3nr1,A	ABQ27321.1	Geobacter_uraniireducens_Rf4	16745.1	351605	1.2	1.29513	0.53949
1lwd,B	ADV80454.1	Thermoanaerobacter_brockii_subsp._finnii_Ako-1	19085.1	509193	27.9	1.29946	0.53949
3h56,A	ADU51617.1	Thermaerobacter_marianensis_DSM_12885	184705	644966	4.4	1.40284	0.53949
1zxi,E	ADL12004.1	Acetohalobium_arabaticum_DSM_5501	144695	574087	1.6	1.22713	0.53949
2ij4,A	AQQ54103.1	Planococcus_maritimus	1.99991e+06	192421	39.4	1.39955	0.53949
3zyv,A	ADL12003.1	Acetohalobium_arabaticum_DSM_5501	144695	574087	5.5	1.22713	0.53949
1irv,A	BAE50063.1	Magnetospirillum_magneticum_AMB-1	9985.1	342108	3	1.65846	0.78989
2qc8,H	ATB29538.1	Melittangium_boletus_DSM_14713	2.30586e+06	1294270	23.6	1.5906	0.53949
1ey2,A	AMY08836.1	Luteitalea_pratensis	1.61887e+06	1855912	20.5	1.42245	0.53949
2b7j,A	AKH20820.1	Sedimenticola_thiotaurini	1.00788e+06	1543721	3.9	1.54211	0.53949
2pq7,A	ARU63588.1	Tumebacillus_sp._AR23208	2.16236e+06	1903704	2.8	1.37009	0.53949
3l70,C	AJE03195.1	Geobacter_pickeringii	817955	345632	11	1.27944	0.53949
1bqk,A	ADE40674.1	Candidatus_Puniceispirillum_marinum_IMCC1322	24465.1	488538	5.5	1.69884	0.62242
2xxg,A	AND40110.1	Bacillus_oceanisediminis_2691	294775	1196031	3.9	1.40174	0.53949
3ito,A	AEE96385.1	Mahella_australiensis_50-1_BON	213255	697281	17	1.36875	0.53949
3pfp,B	ACH39727.1	Geobacter_bemidjiensis_Bem	20725.1	404380	17.1	1.37323	0.53949
1dgj,A	ADL12003.1	Acetohalobium_arabaticum_DSM_5501	144695	574087	10.1	1.22713	0.53949
1y28,A	ABK45888.1	Magnetococcus_marinus_MC-1	14865.1	156889	2.4	1.41736	0.53949
1fah,A	AQQ54103.1	Planococcus_maritimus	1.99991e+06	192421	39.4	1.39955	0.53949
1zoa,A	AST92513.1	Bacillus_cohnii	2.25006e+06	33932	0.2	1.38717	0.53949
6paz,A	ADE40674.1	Candidatus_Puniceispirillum_marinum_IMCC1322	24465.1	488538	1.5	1.69884	0.62242
4dud,A	AQQ54103.1	Planococcus_maritimus	1.99991e+06	192421	38.5	1.39955	0.53949
1sqb,D	ATX79388.1	Mariprofundus_aestuarium	2.79581e+06	1921086	0.4	1.62582	0.78989
1sjm,C	ADU51617.1	Thermaerobacter_marianensis_DSM_12885	184705	644966	4.7	1.40284	0.53949
1t3q,A	ADL12003.1	Acetohalobium_arabaticum_DSM_5501	144695	574087	10	1.22713	0.53949
2afh,A	ADG81560.1	Thermincola_potens_JR	1.26342e+06	635013	13.4	1.2194	0.53949
3n0w,A	ABS25881.1	Anaeromyxobacter_sp._Fw109-5	17505.1	404589	13.1	1.49417	0.53949
1ytc,A	ARJ68219.1	Magnetospirillum_sp._ME-1	2.10554e+06	1639348	0.3	1.66285	0.78989
1adw,A	ADE40674.1	Candidatus_Puniceispirillum_marinum_IMCC1322	24465.1	488538	0.7	1.69884	0.62242
3zbm,A	AQQ51956.1	Planococcus_maritimus	1.99991e+06	192421	6	1.39955	0.53949
3vez,A	AJF06877.1	Geoalkalibacter_subterraneus	827125	483547	6.6	1.26809	0.53949
3mi5,R	AMY10772.1	Luteitalea_pratensis	1.61887e+06	1855912	18.8	1.42245	0.53949
1ykm,J	AMY10772.1	Luteitalea_pratensis	1.61887e+06	1855912	19.2	1.42245	0.53949
3vf2,A	AJF06877.1	Geoalkalibacter_subterraneus	827125	483547	6.6	1.26809	0.53949
1ycc,A	BAE50063.1	Magnetospirillum_magneticum_AMB-1	9985.1	342108	4	1.65846	0.78989
4bif,C	ABQ28513.1	Geobacter_uraniireducens_Rf4	16745.1	351605	24.9	1.29513	0.53949
1l9o,C	ADU51617.1	Thermaerobacter_marianensis_DSM_12885	184705	644966	4.4	1.40284	0.53949
2yk3,A	BAE50063.1	Magnetospirillum_magneticum_AMB-1	9985.1	342108	3.8	1.65846	0.78989
1pp9,E	ABK42884.1	Magnetococcus_marinus_MC-1	14865.1	156889	16.7	1.41736	0.78989
3rmw,A	APR81469.1	Minicystis_rosea	1.93154e+06	888845	3.2	1.58725	0.62242
2c2c,A	CCQ75562.1	Magnetospira_sp._QH-2	968135	1288970	1.4	1.68243	1.14193
1ffv,A	ADL12003.1	Acetohalobium_arabaticum_DSM_5501	144695	574087	16.7	1.22713	0.53949
2nuk,A	ABK42884.1	Magnetococcus_marinus_MC-1	14865.1	156889	4.8	1.41736	0.78989
1l9p,B	ADU51617.1	Thermaerobacter_marianensis_DSM_12885	184705	644966	4.4	1.40284	0.53949
4kf2,B	AQQ54103.1	Planococcus_maritimus	1.99991e+06	192421	39.1	1.39955	0.53949
2amx,B	ADL11848.1	Acetohalobium_arabaticum_DSM_5501	144695	574087	0.9	1.22713	0.53949
4jws,D	ABK45548.1	Magnetococcus_marinus_MC-1	14865.1	156889	0.3	1.41736	0.53949
2nnb,A	AQQ54103.1	Planococcus_maritimus	1.99991e+06	192421	39.7	1.39955	0.53949
4gjj,C	AEE96385.1	Mahella_australiensis_50-1_BON	213255	697281	17	1.36875	0.53949
1l9q,C	ADU51617.1	Thermaerobacter_marianensis_DSM_12885	184705	644966	4.4	1.40284	0.53949
1n62,A	ADL12003.1	Acetohalobium_arabaticum_DSM_5501	144695	574087	12.1	1.22713	0.53949
4egm,C	AGX04525.1	Bacillus_infantis_NRRL_B-14911	473245	1367477	1.9	1.39537	0.53949
1crg,A	BAE50063.1	Magnetospirillum_magneticum_AMB-1	9985.1	342108	4	1.65846	0.78989
3pxl,A	ALC16293.1	Desulfuromonas_soudanensis	1.27806e+06	1603606	1	1.34484	0.53949
2ggt,B	ACO03102.1	Persephonella_marina_EX-H1	21565.1	123214	0.4	1.47701	0.53949
1as8,A	ADU51617.1	Thermaerobacter_marianensis_DSM_12885	184705	644966	4.7	1.40284	0.53949
3o20,C	CDL01370.1	Magnetospirillum_gryphiswaldense_MSR-1_v2	513295	1430440	4.3	1.63816	0.58467
2num,A	ABK42884.1	Magnetococcus_marinus_MC-1	14865.1	156889	4.1	1.41736	0.78989
2xxf,B	AND40110.1	Bacillus_oceanisediminis_2691	294775	1196031	3.6	1.40174	0.53949
1kyo,E	ABK42884.1	Magnetococcus_marinus_MC-1	14865.1	156889	20	1.41736	0.78989
2pok,A	BAQ09823.1	Bacillus_sp._OxB-1	829195	98228	1.7	1.36448	0.53949
3n9d,A	ABQ27608.1	Geobacter_uraniireducens_Rf4	16745.1	351605	16.8	1.29513	0.53949
4nd8,A	ADG81560.1	Thermincola_potens_JR	1.26342e+06	635013	13.7	1.2194	0.53949
1p0x,B	AQQ54103.1	Planococcus_maritimus	1.99991e+06	192421	39.4	1.39955	0.53949
3csl,A	ADU66523.1	Desulfurispirillum_indicum_S5	177635	653733	0.5	1.38739	0.64777
3k1a,D	ADG81561.1	Thermincola_potens_JR	1.26342e+06	635013	11.7	1.2194	0.53949
1pmy,A	AEO47645.1	Rhodospirillum_rubrum_F11	13085.1	1036743	7.6	1.71315	0.78989
2ux7,A	ADE40674.1	Candidatus_Puniceispirillum_marinum_IMCC1322	24465.1	488538	2.7	1.69884	0.62242
1xj6,A	ABK45888.1	Magnetococcus_marinus_MC-1	14865.1	156889	2.5	1.41736	0.53949
1csw,A	BAE50063.1	Magnetospirillum_magneticum_AMB-1	9985.1	342108	3	1.65846	0.78989
4apy,A	ARU63775.1	Tumebacillus_sp._AR23208	2.16236e+06	1903704	5.9	1.37009	0.53949
1n60,B	ADL12004.1	Acetohalobium_arabaticum_DSM_5501	144695	574087	1.6	1.22713	0.53949
1d06,A	ABK18174.1	Syntrophobacter_fumaroxidans_MPOB	14965.1	335543	0.8	1.41511	0.53949
3fij,E	ADG81587.1	Thermincola_potens_JR	1.26342e+06	635013	10.6	1.2194	0.53949
2cmn,A	ABK45888.1	Magnetococcus_marinus_MC-1	14865.1	156889	2.4	1.41736	0.53949
2e3t,B	ADL12003.1	Acetohalobium_arabaticum_DSM_5501	144695	574087	7.5	1.22713	0.53949
2w3r,H	AGB41004.1	Halobacteroides_halobius_DSM_5150	328625	748449	1.2	1.25566	0.53949
1yiq,A	AMY08539.1	Luteitalea_pratensis	1.61887e+06	1855912	20.2	1.42245	0.53949
1oqq,A	ABK45548.1	Magnetococcus_marinus_MC-1	14865.1	156889	0.3	1.41736	0.53949
4du2,A	AQQ54103.1	Planococcus_maritimus	1.99991e+06	192421	38	1.39955	0.53949
2qpz,A	ATY86425.1	Kyrpidia_sp._EA-1	2.80407e+06	2055160	1.2	1.36764	0.53949
3r4q,A	AEB11659.1	Marinithermus_hydrothermalis_DSM_14884	195335	869210	1	1.49107	0.53949
1smj,B	AQQ54103.1	Planococcus_maritimus	1.99991e+06	192421	39.4	1.39955	0.53949
1g20,G	AKL98072.1	Endomicrobium_proavitum	1.02755e+06	1408281	16.4	1.18366	0.35313
1qni,B	AEG59793.1	Desulfotomaculum_ruminis_DSM_2154	215085	696281	12.5	1.37884	0.53949
3hq1,A	ADG81249.1	Thermincola_potens_JR	1.26342e+06	635013	1.2	1.2194	0.53949
3nu1,B	AKU90968.1	Vulgatibacter_incomptus	1.26318e+06	1391653	10.2	1.43039	0.53949
2z97,A	ARU63775.1	Tumebacillus_sp._AR23208	2.16236e+06	1903704	0.5	1.37009	0.53949
4ged,B	BAE50063.1	Magnetospirillum_magneticum_AMB-1	9985.1	342108	1.4	1.65846	0.78989
3ax7,A	ADL12003.1	Acetohalobium_arabaticum_DSM_5501	144695	574087	7	1.22713	0.53949
1mzz,C	ADU51617.1	Thermaerobacter_marianensis_DSM_12885	184705	644966	5.9	1.40284	0.53949
1raq,A	BAE50063.1	Magnetospirillum_magneticum_AMB-1	9985.1	342108	2	1.65846	0.78989
3u2w,A	APR81469.1	Minicystis_rosea	1.93154e+06	888845	3.2	1.58725	0.62242
1crj,A	BAE50063.1	Magnetospirillum_magneticum_AMB-1	9985.1	342108	3	1.65846	0.78989
2dv6,B	AQQ51956.1	Planococcus_maritimus	1.99991e+06	192421	5.8	1.39955	0.53949
3zoo,A	AKH22187.1	Sedimenticola_thiotaurini	1.00788e+06	1543721	0	1.54211	0.58467
1zo4,A	AST92513.1	Bacillus_cohnii	2.25006e+06	33932	0.2	1.38717	0.53949
3v91,A	APR81469.1	Minicystis_rosea	1.93154e+06	888845	2.4	1.58725	0.62242
1gao,A	ATY84881.1	Kyrpidia_sp._EA-1	2.80407e+06	2055160	6.8	1.36764	0.53949
1oe2,A	AND40110.1	Bacillus_oceanisediminis_2691	294775	1196031	3.3	1.40174	0.53949
3vf4,A	AJF06877.1	Geoalkalibacter_subterraneus	827125	483547	6.6	1.26809	0.53949
3cx5,N	AJE03195.1	Geobacter_pickeringii	817955	345632	8.5	1.27944	0.53949
1bq5,A	AND40110.1	Bacillus_oceanisediminis_2691	294775	1196031	3.5	1.40174	0.53949
1qy4,A	AMQ07867.1	Sporosarcina_psychrophila	1.59069e+06	1476	14.2	1.39563	0.53949
3ua1,A	AST92513.1	Bacillus_cohnii	2.25006e+06	33932	3.3	1.38717	0.53949
3tn6,A	AGB40757.1	Halobacteroides_halobius_DSM_5150	328625	748449	4.1	1.25566	0.53949
3npl,B	AQQ54103.1	Planococcus_maritimus	1.99991e+06	192421	38.9	1.39955	0.53949
1j9r,C	ADU51617.1	Thermaerobacter_marianensis_DSM_12885	184705	644966	4.4	1.40284	0.53949
1j3p,A	AEM79480.1	Thermoanaerobacter_wiegelii_Rt8.B1	147695	697303	1.6	1.30494	0.53949
4mf9,A	AKU90967.1	Vulgatibacter_incomptus	1.26318e+06	1391653	21.2	1.43039	0.53949
1ll2,A	APR81469.1	Minicystis_rosea	1.93154e+06	888845	2.4	1.58725	0.62242
1u74,D	BAE50063.1	Magnetospirillum_magneticum_AMB-1	9985.1	342108	4	1.65846	0.78989
2zon,A	AND40110.1	Bacillus_oceanisediminis_2691	294775	1196031	3.6	1.40174	0.53949
2ppf,A	ADU51617.1	Thermaerobacter_marianensis_DSM_12885	184705	644966	4.4	1.40284	0.53949
1asq,A	APF20895.1	Caldithrix_abyssi_DSM_13497	1.88682e+06	880073	0.1	1.31684	0.53949
1sb3,B	APF20775.1	Caldithrix_abyssi_DSM_13497	1.88682e+06	880073	5.8	1.31684	0.53949
1ppj,D	ATX79388.1	Mariprofundus_aestuarium	2.79581e+06	1921086	0.4	1.62582	0.78989
1ntd,A	ADU51617.1	Thermaerobacter_marianensis_DSM_12885	184705	644966	4.4	1.40284	0.53949
4l4d,A	ARU63775.1	Tumebacillus_sp._AR23208	2.16236e+06	1903704	0.2	1.37009	0.53949
2qjp,F	ABK42884.1	Magnetococcus_marinus_MC-1	14865.1	156889	10.5	1.41736	0.64777
1e9m,A	ABK45548.1	Magnetococcus_marinus_MC-1	14865.1	156889	0.9	1.41736	0.53949
1fp4,A	ADG81560.1	Thermincola_potens_JR	1.26342e+06	635013	13.3	1.2194	0.53949
1de0,A	AKL98072.1	Endomicrobium_proavitum	1.02755e+06	1408281	16.4	1.18366	0.35313
3psx,A	AQQ54103.1	Planococcus_maritimus	1.99991e+06	192421	39.2	1.39955	0.53949
1oad,A	ACL70700.1	Halothermothrix_orenii_H_168	20485.1	373903	0.1	1.2642	0.53949
3hui,A	ABK45548.1	Magnetococcus_marinus_MC-1	14865.1	156889	2.9	1.41736	0.53949
3dgi,A	AQQ54103.1	Planococcus_maritimus	1.99991e+06	192421	38.9	1.39955	0.53949
1jme,A	AQQ54103.1	Planococcus_maritimus	1.99991e+06	192421	39.4	1.39955	0.53949
1mav,A	AJF06428.1	Geoalkalibacter_subterraneus	827125	483547	5	1.26809	0.53949
1g1m,A	AKL98072.1	Endomicrobium_proavitum	1.02755e+06	1408281	16.8	1.18366	0.35313
3ekb,A	AQQ54103.1	Planococcus_maritimus	1.99991e+06	192421	39.4	1.39955	0.53949
3zwu,A	ARU63437.1	Tumebacillus_sp._AR23208	2.16236e+06	1903704	4.2	1.37009	0.53949
3cxh,P	ABK42884.1	Magnetococcus_marinus_MC-1	14865.1	156889	20	1.41736	0.78989
1fwx,A	AEG59793.1	Desulfotomaculum_ruminis_DSM_2154	215085	696281	9.6	1.37884	0.53949
1v29,A	ABG05244.1	Rubrobacter_xylanophilus_DSM_9941	14185.1	266117	20.8	1.52692	0.53949
1zdg,A	APR81469.1	Minicystis_rosea	1.93154e+06	888845	2.4	1.58725	0.62242
2wul,C	ABK42880.1	Magnetococcus_marinus_MC-1	14865.1	156889	2.9	1.41736	0.53949
4kew,A	AQQ54103.1	Planococcus_maritimus	1.99991e+06	192421	39.7	1.39955	0.53949
1t85,A	ARU63775.1	Tumebacillus_sp._AR23208	2.16236e+06	1903704	0.2	1.37009	0.53949
1et7,A	ADU51617.1	Thermaerobacter_marianensis_DSM_12885	184705	644966	4.4	1.40284	0.53949
2gqx,A	ANU21470.1	Planococcus_plakortidis	1.68761e+06	1038856	0.1	1.40227	0.53949
4ilt,A	BAC90230.1	Gloeobacter_violaceus_PCC_7421	11385.1	251221	8.4	1.5237	0.53949
3una,A	ADL12003.1	Acetohalobium_arabaticum_DSM_5501	144695	574087	7	1.22713	0.53949
1gs7,A	AND40110.1	Bacillus_oceanisediminis_2691	294775	1196031	3.6	1.40174	0.53949
4k1c,A	ACL70884.1	Halothermothrix_orenii_H_168	20485.1	373903	9.2	1.2642	0.53949
1ire,A	ABG05244.1	Rubrobacter_xylanophilus_DSM_9941	14185.1	266117	18.5	1.52692	0.53949
1hau,A	AND40110.1	Bacillus_oceanisediminis_2691	294775	1196031	3.6	1.40174	0.53949
2qjy,C	ABK42884.1	Magnetococcus_marinus_MC-1	14865.1	156889	10	1.41736	0.64777
4fm4,G	ABG05244.1	Rubrobacter_xylanophilus_DSM_9941	14185.1	266117	16.1	1.52692	0.53949
3pcm,P	AMY10772.1	Luteitalea_pratensis	1.61887e+06	1855912	19.7	1.42245	0.53949
3krg,A	AKO92472.1	Bacillus_endophyticus	9.00178e+08	135735	21.2	1.40868	0.53949
4duc,A	AQQ54103.1	Planococcus_maritimus	1.99991e+06	192421	38.7	1.39955	0.53949
1tg5,A	ARU61647.1	Tumebacillus_sp._AR23208	2.16236e+06	1903704	5.7	1.37009	0.53949
3ruk,C	AQQ54103.1	Planococcus_maritimus	1.99991e+06	192421	2.1	1.39955	0.53949
1n62,B	ADL12004.1	Acetohalobium_arabaticum_DSM_5501	144695	574087	1.6	1.22713	0.53949
1n5w,A	ADL12003.1	Acetohalobium_arabaticum_DSM_5501	144695	574087	12.1	1.22713	0.53949
1b0v,A	ATY84881.1	Kyrpidia_sp._EA-1	2.80407e+06	2055160	5.4	1.36764	0.53949
3itl,A	AEE96385.1	Mahella_australiensis_50-1_BON	213255	697281	17	1.36875	0.53949
1ugs,A	ABG05244.1	Rubrobacter_xylanophilus_DSM_9941	14185.1	266117	18	1.52692	0.53949
3ver,A	AJF06877.1	Geoalkalibacter_subterraneus	827125	483547	6.8	1.26809	0.53949
1l9s,A	ADU51617.1	Thermaerobacter_marianensis_DSM_12885	184705	644966	4.4	1.40284	0.53949
1e5s,B	ANB56669.1	Anoxybacillus_sp._B2M1	1.63427e+06	1490052	16.4	1.41048	0.53949
1wa1,X	AND40110.1	Bacillus_oceanisediminis_2691	294775	1196031	3.6	1.40174	0.53949
2ppf,C	ADU51617.1	Thermaerobacter_marianensis_DSM_12885	184705	644966	4.4	1.40284	0.53949
3m4v,A	AQQ54103.1	Planococcus_maritimus	1.99991e+06	192421	39.4	1.39955	0.53949
2i9u,A	BAF60500.1	Pelotomaculum_thermopropionicum_SI	10565.1	370438	20.8	1.28663	0.53949
4kpb,A	AQQ54103.1	Planococcus_maritimus	1.99991e+06	192421	39.7	1.39955	0.53949
1h2f,A	ADL12383.1	Acetohalobium_arabaticum_DSM_5501	144695	574087	5.6	1.22713	0.53949
1crh,A	BAE50063.1	Magnetospirillum_magneticum_AMB-1	9985.1	342108	4	1.65846	0.78989
1ffv,E	AJF05922.1	Geoalkalibacter_subterraneus	827125	483547	1.1	1.26809	0.53949
3sbp,B	AEG59793.1	Desulfotomaculum_ruminis_DSM_2154	215085	696281	9.8	1.37884	0.53949
1k2o,B	ARU63775.1	Tumebacillus_sp._AR23208	2.16236e+06	1903704	0.5	1.37009	0.53949
1ql3,D	AGA91667.1	Thioflavicoccus_mobilis_8321	327045	765912	2.6	1.57392	0.78989
1pp9,C	AJE03195.1	Geobacter_pickeringii	817955	345632	9.4	1.27944	0.53949
3k1a,A	ADG81560.1	Thermincola_potens_JR	1.26342e+06	635013	13.2	1.2194	0.53949
1chj,A	BAE50063.1	Magnetospirillum_magneticum_AMB-1	9985.1	342108	3	1.65846	0.78989
2nve,A	ABK42884.1	Magnetococcus_marinus_MC-1	14865.1	156889	4.1	1.41736	0.78989
2far,B	ADL07036.1	Thermosediminibacter_oceani_DSM_16646	144645	555079	2.4	1.24522	0.53949
3iud,B	AEE96385.1	Mahella_australiensis_50-1_BON	213255	697281	17.2	1.36875	0.53949
3t63,M	AMY10772.1	Luteitalea_pratensis	1.61887e+06	1855912	18.8	1.42245	0.53949
2pia,A	BAQ08991.1	Bacillus_sp._OxB-1	829195	98228	0.2	1.36448	0.53949
1cyc,A	CDL01370.1	Magnetospirillum_gryphiswaldense_MSR-1_v2	513295	1430440	3.2	1.63816	0.78989
4kns,A	AQQ51956.1	Planococcus_maritimus	1.99991e+06	192421	8.8	1.39955	0.53949
2yqb,A	AQQ51956.1	Planococcus_maritimus	1.99991e+06	192421	5.7	1.39955	0.53949
2yiu,E	ABK42882.1	Magnetococcus_marinus_MC-1	14865.1	156889	0	1.41736	0.78989
1nia,B	AQQ51956.1	Planococcus_maritimus	1.99991e+06	192421	0.6	1.39955	0.53949
3fwy,B	AKL98072.1	Endomicrobium_proavitum	1.02755e+06	1408281	13.7	1.18366	0.35313
4dtw,B	AQQ54103.1	Planococcus_maritimus	1.99991e+06	192421	38.5	1.39955	0.53949
2ycc,A	BAE50063.1	Magnetospirillum_magneticum_AMB-1	9985.1	342108	4	1.65846	0.78989
2muc,A	ADG83101.1	Thermincola_potens_JR	1.26342e+06	635013	4.5	1.2194	0.53949
3c7j,A	AJF07691.1	Geoalkalibacter_subterraneus	827125	483547	0.5	1.26809	0.53949
2w3r,A	ADL12003.1	Acetohalobium_arabaticum_DSM_5501	144695	574087	10.3	1.22713	0.53949
1snr,A	ADU51617.1	Thermaerobacter_marianensis_DSM_12885	184705	644966	4.7	1.40284	0.53949
4hgg,B	AQQ54103.1	Planococcus_maritimus	1.99991e+06	192421	39.4	1.39955	0.53949
2irx,A	ADG82406.1	Thermincola_potens_JR	1.26342e+06	635013	0.5	1.2194	0.53949
3sbr,E	AEG59793.1	Desulfotomaculum_ruminis_DSM_2154	215085	696281	9.8	1.37884	0.53949
1n5w,E	ADL12004.1	Acetohalobium_arabaticum_DSM_5501	144695	574087	1.6	1.22713	0.53949
1nds,B	ADU51617.1	Thermaerobacter_marianensis_DSM_12885	184705	644966	6.7	1.40284	0.53949
3vex,A	AJF06877.1	Geoalkalibacter_subterraneus	827125	483547	6.6	1.26809	0.53949
1ykk,B	AMY10772.1	Luteitalea_pratensis	1.61887e+06	1855912	19.2	1.42245	0.53949
1ui0,A	AKL97556.1	Endomicrobium_proavitum	1.02755e+06	1408281	8.5	1.18366	0.35313
2e1q,A	ADL12003.1	Acetohalobium_arabaticum_DSM_5501	144695	574087	6.3	1.22713	0.53949
3kx4,B	AQQ54103.1	Planococcus_maritimus	1.99991e+06	192421	39.4	1.39955	0.53949
1l9g,A	AKL97556.1	Endomicrobium_proavitum	1.02755e+06	1408281	8.1	1.18366	0.35313
1yea,A	ARJ68219.1	Magnetospirillum_sp._ME-1	2.10554e+06	1639348	0.3	1.66285	0.78989
3zds,K	AMY08836.1	Luteitalea_pratensis	1.61887e+06	1855912	25.5	1.42245	0.53949
1j9s,B	ADU51617.1	Thermaerobacter_marianensis_DSM_12885	184705	644966	4.4	1.40284	0.53949
3ezx,A	BAG14067.1	uncultured_Termite_group_1_bacterium_phylotype_Rs-D17	2.35584e+06	471821	4.5	1.21182	0.35313
3p43,A	ABQ27608.1	Geobacter_uraniireducens_Rf4	16745.1	351605	12.1	1.29513	0.53949
1f9c,B	ADG83101.1	Thermincola_potens_JR	1.26342e+06	635013	4.5	1.2194	0.53949
1g20,B	ADG81561.1	Thermincola_potens_JR	1.26342e+06	635013	11.7	1.2194	0.53949
1csu,A	BAE50063.1	Magnetospirillum_magneticum_AMB-1	9985.1	342108	3	1.65846	0.78989
1clk,A	ACL70700.1	Halothermothrix_orenii_H_168	20485.1	373903	0.1	1.2642	0.53949
2bux,B	AMY10772.1	Luteitalea_pratensis	1.61887e+06	1855912	14.2	1.42245	0.53949
1w0e,A	AST92513.1	Bacillus_cohnii	2.25006e+06	33932	3.3	1.38717	0.53949
2ppa,C	ADU51617.1	Thermaerobacter_marianensis_DSM_12885	184705	644966	4.7	1.40284	0.53949
1fp4,C	ADG81560.1	Thermincola_potens_JR	1.26342e+06	635013	13.3	1.2194	0.53949
3a8g,A	ABG05244.1	Rubrobacter_xylanophilus_DSM_9941	14185.1	266117	14.4	1.52692	0.53949
3b9j,A	ADL12003.1	Acetohalobium_arabaticum_DSM_5501	144695	574087	7	1.22713	0.53949
1jro,G	ADL12003.1	Acetohalobium_arabaticum_DSM_5501	144695	574087	10.3	1.22713	0.53949
1p0v,A	AQQ54103.1	Planococcus_maritimus	1.99991e+06	192421	39.4	1.39955	0.53949
3nwv,A	BAE50063.1	Magnetospirillum_magneticum_AMB-1	9985.1	342108	0.3	1.65846	0.78989
1iwj,A	ARU63775.1	Tumebacillus_sp._AR23208	2.16236e+06	1903704	0.5	1.37009	0.53949
1dz9,A	ARU63775.1	Tumebacillus_sp._AR23208	2.16236e+06	1903704	0.5	1.37009	0.53949
1gs8,A	AND40110.1	Bacillus_oceanisediminis_2691	294775	1196031	3.3	1.40174	0.53949
1g20,C	ADG81560.1	Thermincola_potens_JR	1.26342e+06	635013	13.5	1.2194	0.53949
4a8n,A	ACL70700.1	Halothermothrix_orenii_H_168	20485.1	373903	0.1	1.2642	0.53949
1ybu,D	AEO47574.1	Rhodospirillum_rubrum_F11	13085.1	1036743	2.7	1.71315	0.53949
4ilv,A	BAC90230.1	Gloeobacter_violaceus_PCC_7421	11385.1	251221	8.5	1.5237	0.53949
3l70,D	ABK42882.1	Magnetococcus_marinus_MC-1	14865.1	156889	0.5	1.41736	0.78989
3cxz,A	AGX04525.1	Bacillus_infantis_NRRL_B-14911	473245	1367477	0.6	1.39537	0.53949
2ows,A	AGB40776.1	Halobacteroides_halobius_DSM_5150	328625	748449	4	1.25566	0.53949
2hpd,B	AQQ54103.1	Planococcus_maritimus	1.99991e+06	192421	39.7	1.39955	0.53949
3c6c,A	AEM78280.1	Thermoanaerobacter_wiegelii_Rt8.B1	147695	697303	5.1	1.30494	0.53949
3ekf,A	AQQ54103.1	Planococcus_maritimus	1.99991e+06	192421	39.4	1.39955	0.53949
2bp0,A	AND40110.1	Bacillus_oceanisediminis_2691	294775	1196031	3.2	1.40174	0.53949
1as6,C	ADU51617.1	Thermaerobacter_marianensis_DSM_12885	184705	644966	4.7	1.40284	0.53949
2ppd,C	ADU51617.1	Thermaerobacter_marianensis_DSM_12885	184705	644966	4.4	1.40284	0.53949
4aq6,F	AMY08836.1	Luteitalea_pratensis	1.61887e+06	1855912	25.5	1.42245	0.53949
1xd8,A	AKL98072.1	Endomicrobium_proavitum	1.02755e+06	1408281	16.4	1.18366	0.35313
3pdi,E	ADG81562.1	Thermincola_potens_JR	1.26342e+06	635013	7.9	1.2194	0.53949
1ekj,C	ACL70142.1	Halothermothrix_orenii_H_168	20485.1	373903	7.8	1.2642	0.53949
2deg,F	AJE04381.1	Geobacter_pickeringii	817955	345632	3.7	1.27944	0.53949
1t47,A	ARU61647.1	Tumebacillus_sp._AR23208	2.16236e+06	1903704	25.6	1.37009	0.53949
4lnc,A	ADV80611.1	Thermoanaerobacter_brockii_subsp._finnii_Ako-1	19085.1	509193	0.3	1.29946	0.53949
1r7s,C	ABK45548.1	Magnetococcus_marinus_MC-1	14865.1	156889	0.3	1.41736	0.53949
3sr6,C	BAF58860.1	Pelotomaculum_thermopropionicum_SI	10565.1	370438	0.9	1.28663	0.53949
4gji,C	AEE96385.1	Mahella_australiensis_50-1_BON	213255	697281	17	1.36875	0.53949
1t3q,E	ADL12004.1	Acetohalobium_arabaticum_DSM_5501	144695	574087	0.4	1.22713	0.53949
3gnx,E	ACL70700.1	Halothermothrix_orenii_H_168	20485.1	373903	0.1	1.2642	0.53949
1wa0,X	AND40110.1	Bacillus_oceanisediminis_2691	294775	1196031	3.9	1.40174	0.53949
3lmx,O	AMY10772.1	Luteitalea_pratensis	1.61887e+06	1855912	19.2	1.42245	0.53949
1b0v,B	ATY84881.1	Kyrpidia_sp._EA-1	2.80407e+06	2055160	5.4	1.36764	0.53949
3fye,D	AEB12696.1	Marinithermus_hydrothermalis_DSM_14884	195335	869210	1.3	1.49107	0.53949
2jkw,A	ADE40674.1	Candidatus_Puniceispirillum_marinum_IMCC1322	24465.1	488538	4.7	1.69884	0.62242
1dlm,A	AQQ54646.1	Planococcus_maritimus	1.99991e+06	192421	2.3	1.39955	0.53949
3cy1,A	AGX04525.1	Bacillus_infantis_NRRL_B-14911	473245	1367477	0.8	1.39537	0.53949
3lb8,D	ABK45548.1	Magnetococcus_marinus_MC-1	14865.1	156889	0.3	1.41736	0.53949
2nwf,A	ABK42884.1	Magnetococcus_marinus_MC-1	14865.1	156889	4.1	1.41736	0.78989
1lfm,A	CDL01370.1	Magnetospirillum_gryphiswaldense_MSR-1_v2	513295	1430440	2	1.63816	0.78989
1jro,B	AGB41004.1	Halobacteroides_halobius_DSM_5150	328625	748449	1.2	1.25566	0.53949
1v54,O	BAZ92438.1	Thiohalobacter_thiocyanaticus	2.35636e+06	585455	5.5	1.49533	0.78989
3mi1,M	AMY10772.1	Luteitalea_pratensis	1.61887e+06	1855912	19.2	1.42245	0.53949
1oqr,B	ABK45548.1	Magnetococcus_marinus_MC-1	14865.1	156889	0.3	1.41736	0.53949
1zdq,C	ADU51617.1	Thermaerobacter_marianensis_DSM_12885	184705	644966	4.4	1.40284	0.53949
1ndt,A	AND40110.1	Bacillus_oceanisediminis_2691	294775	1196031	2.3	1.40174	0.53949
3n0q,A	AND40312.1	Bacillus_oceanisediminis_2691	294775	1196031	2.6	1.40174	0.53949
1geb,A	ARU63775.1	Tumebacillus_sp._AR23208	2.16236e+06	1903704	0.2	1.37009	0.53949
1eo2,B	AMY10772.1	Luteitalea_pratensis	1.61887e+06	1855912	14.2	1.42245	0.53949
2yan,A	AKU93284.1	Vulgatibacter_incomptus	1.26318e+06	1391653	2.6	1.43039	0.53949
3fwg,A	ARU63775.1	Tumebacillus_sp._AR23208	2.16236e+06	1903704	0.5	1.37009	0.53949
3p4h,A	ABQ27608.1	Geobacter_uraniireducens_Rf4	16745.1	351605	9	1.29513	0.53949
1ahj,A	ABG05244.1	Rubrobacter_xylanophilus_DSM_9941	14185.1	266117	20.3	1.52692	0.53949
1mzy,A	ADU51617.1	Thermaerobacter_marianensis_DSM_12885	184705	644966	6.2	1.40284	0.53949
1xlj,A	ABY95684.1	Thermoanaerobacter_pseudethanolicus_ATCC_33223	19085.1	340099	0.8	1.29946	0.53949
1sij,A	ADL12003.1	Acetohalobium_arabaticum_DSM_5501	144695	574087	10.8	1.22713	0.53949
1h1o,A	AKF04015.1	Sandaracinus_amylolyticus	737325	927083	1.6	1.46648	0.60608
1fwx,C	AEG59793.1	Desulfotomaculum_ruminis_DSM_2154	215085	696281	9.6	1.37884	0.53949
1zds,A	ADU51617.1	Thermaerobacter_marianensis_DSM_12885	184705	644966	4.4	1.40284	0.53949
3div,A	ALC16293.1	Desulfuromonas_soudanensis	1.27806e+06	1603606	0.3	1.34484	0.53949
4huz,A	AQZ43030.1	Listeria_monocytogenes	307025	1639	2.1	1.3545	0.53949
1haw,A	AND40110.1	Bacillus_oceanisediminis_2691	294775	1196031	3.6	1.40174	0.53949
2r7a,A	ADN53998.1	Thermoanaerobacter_sp._X513	19085.1	573062	0	1.29946	0.53949
1si0,A	AGB40776.1	Halobacteroides_halobius_DSM_5150	328625	748449	10	1.25566	0.53949
4h2h,A	CBH26289.1	Listeria_seeligeri_serovar_1/2b_str._SLCC3954	27145.1	683837	0.5	1.35519	0.53949
3ef4,A	ADE40674.1	Candidatus_Puniceispirillum_marinum_IMCC1322	24465.1	488538	0.9	1.69884	0.62242
1j9t,C	ADU51617.1	Thermaerobacter_marianensis_DSM_12885	184705	644966	4.4	1.40284	0.53949
3nyk,A	ADE40674.1	Candidatus_Puniceispirillum_marinum_IMCC1322	24465.1	488538	2.3	1.69884	0.62242
1rf9,A	ARU63775.1	Tumebacillus_sp._AR23208	2.16236e+06	1903704	0.5	1.37009	0.53949
1qni,E	AEG59793.1	Desulfotomaculum_ruminis_DSM_2154	215085	696281	12.5	1.37884	0.53949
4dy9,A	BAE50063.1	Magnetospirillum_magneticum_AMB-1	9985.1	342108	1.4	1.65846	0.78989
3fpx,A	ALC16293.1	Desulfuromonas_soudanensis	1.27806e+06	1603606	1	1.34484	0.53949
1x7n,A	AMQ07867.1	Sporosarcina_psychrophila	1.59069e+06	1476	14.2	1.39563	0.53949
3ax7,B	ADL12003.1	Acetohalobium_arabaticum_DSM_5501	144695	574087	7	1.22713	0.53949
2zaw,A	ARU63775.1	Tumebacillus_sp._AR23208	2.16236e+06	1903704	0.5	1.37009	0.53949
2j0p,A	AKU90967.1	Vulgatibacter_incomptus	1.26318e+06	1391653	14.9	1.43039	0.53949
3eub,2	ADL12003.1	Acetohalobium_arabaticum_DSM_5501	144695	574087	7.2	1.22713	0.53949
4hgi,B	AQQ54103.1	Planococcus_maritimus	1.99991e+06	192421	39.7	1.39955	0.53949
1m34,E	AKL98072.1	Endomicrobium_proavitum	1.02755e+06	1408281	16.8	1.18366	0.35313
1ccr,A	ADE38985.1	Candidatus_Puniceispirillum_marinum_IMCC1322	24465.1	488538	4.5	1.69884	0.78989
4l4e,A	AIK40063.1	Bacillus_mycoides	161455	1405	0.3	1.40151	0.53949
2zcf,A	ABG05244.1	Rubrobacter_xylanophilus_DSM_9941	14185.1	266117	14.9	1.52692	0.53949
3ven,A	AJF06877.1	Geoalkalibacter_subterraneus	827125	483547	6.6	1.26809	0.53949
[truncated: 1,802 more rows]

## Sheet: Center Spheres
																		Mean betweeness-centrality according to Edge weight = X
Pdbchain (Node)	Resolution	EC	Function	Organism	PDB TaxID	Age TaxID	HFSP score Node to Age genome	"Age genome" Distance To Root	Normalized "Age genome" Distance To Root	Minimum Node Cluster Distance To Root	Normalized Minimum Node Cluster Distance To Root	LCA Distance To Root	Normalized LCA Distance To Root	Sphere	1000 bootstrap mean betweeness-centrality	PDB Ligand	Metal ion	Sahle	Age * sahle	LCA * sahle	Age * LCA * sahle	treeDist	treeDist * sahle	treeDist * sahle * Age	treeDist * sahle * LCA	treeDist * sahle * Age * LCA
1jn1,A	2.9	4.6.1.12	structural genomics, unknown function	haemophilus influenzae	727	1027545	15.4	1.18366	1e-08	1.18366	1e-08	0.35313	1e-08	1jn1,A(6:16)A(28:51)A(57:64)A(72:78)A(97:101)A(145:151)C(98:102)C(131:138)	0.461104	CO	CO	0.409325	0.367741	0.495926	0.644656	0.0105606	0.00661876	0.00529624	0.00661876	0.00529712
1j30,B	1.7	-.-.-.-	electron transport	sulfolobus tokodaii	273063	1027545	2.1	1.18366	1e-08	1.18366	1e-08	0.35313	1e-08	1j30,A(87:104)A(115:133)B(12:28)B(45:63)	0.436937	FE	FE	0.0841266	0.138326	0.333341	0.444605	0.00132626	0.0981454	0.597952	0.287475	0.441047		0.429432	0.411534	0.0488942
1knk,A	2.8	4.6.1.12	metal binding protein	escherichia coli	562	1027545	12.4	1.18366	1e-08	1.18366	1e-08	0.35313	1e-08	1knk,A(5:13)A(18:22)A(30:49)A(55:63)A(68:77)A(96:100)A(145:150)	0.396989	MN	MN	0	0.00132604	0.00132604	0.453353	0	0.00132604	0.00132604	0.00132604	0.436892
1xeo,A	1.3	3.5.1.88	hydrolase	escherichia coli	469008	1027545	8.9	1.18366	1e-08	1.18366	1e-08	0.35313	1e-08	1xeo,A(3:17)A(37:54)A(56:62)A(85:102)A(125:146)	0.306194	CO	CO	0.00792984	0.349963	0.494551	0.32501	0	0	0.0261864	0	0.377807
1t0a,C	1.6	4.6.1.12	lyase	shewanella oneidensis	211586	1027545	13.8	1.18366	1e-08	1.18366	1e-08	0.35313	1e-08	1t0a,A(98:106)A(131:140)A(148:151)C(6:14)C(33:52)C(57:67)C(70:75)C(99:101)C(147:153)	0.272728	CO	CO	0.00265076	0.361812	0.496532	0.339025	0.00132604	0	0	0	0.00132604
2os0,A	1.3	3.5.1.88	hydrolase	enterococcus faecalis	1351	1027545	0.3	1.18366	1e-08	1.18366	1e-08	0.35313	1e-08	2os0,A(6:19)A(55:77)A(111:122)A(124:127)A(150:171)	0.269387	NI	NI	0.00265032	0.35592	0.497637	0.33365	0	0	0	0	0
2bi4,A	2.85	1.1.1.77	oxidoreductase	escherichia coli	562	2355835	6.7	1.21182	0.155037	1.21182	0.155037	0.35313	1e-08	2bi4,A(70:72)A(96:103)A(139:155)A(162:166)A(189:205)A(246:271)A(274:286)A(360:363)	0.400216	FE	FE	0.409185	0.458931	0.490486	0.543221	0.0092572	0.0092506	0.00793424	0.0092506	0.00793556
3owo,C	2.07	1.1.1.1	oxidoreductase	zymomonas mobilis	542	2355835	7.4	1.21182	0.155037	1.21182	0.155037	0.35313	1e-08	3owo,C(70:72)C(97:102)C(137:153)C(160:162)C(187:205)C(246:271)C(274:286)C(360:363)	0.368716	FE2	FE	0.410509	0.432924	0.493674	0.462726	0.00132626	0.0171294	0.0158218	0.018444	0.445852
1yuz,B	1.4	-.-.-.-	oxidoreductase	desulfovibrio vulgaris	882	2355835	0.4	1.21182	0.155037	1.18366	1e-08	0.35313	1e-08	1yuz,B(35:51)B(62:80)B(107:124)B(141:159)B(171:181)	0.368545	FE2	FE	0.0746659	0.13022	0.26015	0.380025	0.00397526	0.097519	0.255377	0.0939114	0.291264
4m5b,A	1.83	-.-.-.-	transition metal transporter	thermoanaerobacter tengcongensis	273068	2355835	2.2	1.21182	0.155037	1.21182	0.155037	0.35313	1e-08	4m5b,A(1:5)A(49:71)A(87:96)A(98:118)A(146:158)A(185:191)A(193:195)	0.300527	NI	NI	0.0275265	0.334376	0.645759	0.313415	0.00397526	0.00661788	0.00925412	0.0301396	0.353384
2bl4,A	2.85	1.1.1.77	oxidoreductase	escherichia coli	562	2355835	6.7	1.21182	0.155037	1.21182	0.155037	0.35313	1e-08	2bl4,A(70:72)A(96:102)A(139:155)A(162:166)A(189:205)A(246:271)A(274:286)A(360:363)	0.293368	FE2	FE	0.408998	0.433491	0.491438	0.463826	0	0	0	0	0
1pp9,C	2.1	1.10.2.2	oxidoreductase	bos taurus	9913	817955	9.4	1.27944	0.527324	1.26809	0.464836	0.53949	1.02862	1pp9,C(39:57)C(76:91)C(122:136)C(175:190)	0.406144	HEM	FE	0.450644	0.669365	0.525222	0.488303	0	0.177679	0.178652	0.0953607	0.509062
3mnd,B	2.2	1.15.1.1	oxidoreductase	taenia solium	6204	22265	3.2	1.31691	0.733618	1.31691	0.733618	0.53949	1.02862	3mnd,B(7:9)B(39:50)B(53:63)B(65:71)B(76:85)B(112:124)B(130:146)	0.397904	CU	CU	0.0039746	0.0171303	0.051769	0.454808	0.137964	0.0527804	0.0828505	0.0530599	0.461263
1n18,E	2	1.15.1.1	oxidoreductase	homo sapiens	9606	22265	1.2	1.31691	0.733618	1.31691	0.733618	0.53949	1.02862	1n18,E(8:10)E(42:53)E(56:65)E(70:74)E(79:88)E(115:127)E(133:149)	0.381614	CU1	CU	0.0353604	0.0481746	0.0469128	0.501508	0.110106	0.0184471	0.0131962	0.0184563	0.0131984
2zon,G	1.7	-.-.-.-	oxidoreductase/electron transport	achromobacter xylosoxidans	85698	1278055	2.9	1.34484	0.887389	1.34484	0.887389	0.53949	1.02862	2zon,A(86:88)A(193:195)G(15:36)G(42:44)G(48:70)G(74:86)	0.263878	HEM	FE	0.296902	0.330739	0.402429	0.304496	0.0223339	0.00132604	0.00132604	0.0326461	0.347661
4d8f,B	2.2	1.17.4.1	oxidoreductase	chlamydia trachomatis	813	27145	0.3	1.35519	0.944372	1.35519	0.944372	0.53949	1.02862	4d8f,A(29:31)B(49:53)B(81:97)B(112:129)B(187:201)B(216:234)	0.323251	MN	MN	0.500597	0.252752	0.00661612	0.426656	0	0.568536	0.59564	0.504723	0.545912
1r2f,A	2.1	1.17.4.1	oxidoreductase	salmonella typhimurium	602	2119805	8.7	1.38795	1.12473	1.38795	1.12473	0.53949	1.02862	1r2f,A(25:27)A(29:32)A(62:79)A(87:105)A(150:163)A(184:202)	0.416061	FE	FE	0.563017	0.484368	0.522837	0.433874	0.00924686	0.177107	0.178173	0.0957627	0.473508
3mjo,B	1.36	1.17.4.1	oxidoreductase	corynebacterium ammoniagenes	1697	2119805	8	1.38795	1.12473	1.38795	1.12473	0.53949	1.02862	3mjo,B(39:43)B(69:86)B(100:116)B(163:176)B(192:209)	0.354488	MN3	MN	0.500331	0.422024	0.421532	0.432402	0	0.0197392	0.005298	0.0249378	0.0605406
3dhz,A	1.63	1.17.4.1	metal binding protein	corynebacterium ammoniagenes	1697	2119805	9.1	1.38795	1.12473	1.38795	1.12473	0.53949	1.02862	3dhz,A(35:37)A(39:42)A(72:89)A(97:115)A(160:176)A(194:212)	0.343564	FE2	FE	0.4918	0.420364	0.395242	0.430158	0.00132626	0.0026512	0.0026512	0.0026512	0.00265164
4dr0,A	1.9	1.17.4.1	oxidoreductase	bacillus subtilis	1423	2119805	20.9	1.38795	1.12473	1.38795	1.12473	0.53949	1.02862	4dr0,A(24:26)A(28:30)A(61:78)A(87:105)A(156:172)A(190:208)	0.328708	MN	MN	0.540677	0.45738	0.0132023	0.42485	0	0.220624	0.512582	0.0572439	0.0379639
1gyc,A	1.9	1.10.3.2	oxidoreductase	trametes versicolor	5325	184705	0.9	1.40284	1.20671	1.34484	0.887389	0.53949	1.02862	1gyc,A(61:70)A(74:84)A(106:117)A(120:123)A(202:206)A(239:243)A(344:346)A(395:404)A(423:427)A(447:467)	0.342541	CU	CU	0.0571216	0.14005	0.169439	0.356646	0	0.0543236	0.0387841	0.0633593	0.0593022

## Sheet: TileList
All Tiles(223)	HighestSphereCoverage(71)	Representative Motifs(31)	Central(6)
1gyc,A185:216	FALSE	FALSE	FALSE
1gyc,A186:213	FALSE	FALSE	FALSE
1gyc,A186:223	FALSE	FALSE	FALSE
1gyc,A190:214	FALSE	FALSE	FALSE
1gyc,A210:256	TRUE	TRUE	FALSE
1gyc,A40:48	TRUE	FALSE	FALSE
1j30,A12:17	FALSE	FALSE	FALSE
1j30,A12:45	FALSE	FALSE	FALSE
1j30,A1:63	FALSE	FALSE	FALSE
1j30,A29:37	FALSE	FALSE	FALSE
1j30,A38:68	FALSE	FALSE	FALSE
1j30,A6:21	FALSE	FALSE	FALSE
1j30,A6:25	FALSE	FALSE	FALSE
1j30,A7:31	FALSE	FALSE	FALSE
1j30,A7:33	FALSE	FALSE	FALSE
1j30,A8:29	FALSE	FALSE	FALSE
1j30,A8:50	FALSE	FALSE	FALSE
1j30,A8:52	FALSE	FALSE	FALSE
1j30,A8:57	FALSE	FALSE	FALSE
1j30,A8:59	FALSE	FALSE	FALSE
1j30,A8:61	FALSE	FALSE	FALSE
1j30,A8:63	FALSE	FALSE	FALSE
1j30,A8:66	FALSE	FALSE	FALSE
1j30,A9:48	TRUE	TRUE	FALSE
1jn1,A104:123	FALSE	FALSE	FALSE
1jn1,A30:53	TRUE	TRUE	FALSE
1jn1,A56:63	FALSE	FALSE	FALSE
1jn1,A58:69	FALSE	FALSE	FALSE
1jn1,A61:86	TRUE	FALSE	FALSE
1jn1,A94:126	TRUE	FALSE	FALSE
1jn1,A98:113	FALSE	FALSE	FALSE
1knk,A104:116	FALSE	FALSE	FALSE
1knk,A105:130	FALSE	FALSE	FALSE
1knk,A106:125	TRUE	FALSE	FALSE
1knk,A1:30	TRUE	TRUE	FALSE
1knk,A38:45	TRUE	FALSE	FALSE
1n18,E114:124	TRUE	TRUE	TRUE
1n18,E143:150	TRUE	FALSE	FALSE
1n18,E15:34	FALSE	FALSE	FALSE
1n18,E1:25	FALSE	FALSE	FALSE
1n18,E1:31	FALSE	FALSE	FALSE
1n18,E3:25	FALSE	FALSE	FALSE
1n18,E5:20	TRUE	TRUE	FALSE
1n18,E87:99	TRUE	FALSE	FALSE
1pp9,C116:124	FALSE	FALSE	FALSE
1pp9,C154:164	TRUE	FALSE	FALSE
1pp9,C254:259	TRUE	FALSE	FALSE
1pp9,C271:286	TRUE	FALSE	FALSE
1pp9,C318:363	FALSE	FALSE	FALSE
1pp9,C320:356	FALSE	FALSE	FALSE
1pp9,C320:362	FALSE	FALSE	FALSE
1pp9,C327:360	TRUE	FALSE	FALSE
1pp9,C34:57	TRUE	TRUE	TRUE
1pp9,C35:54	FALSE	FALSE	FALSE
1pp9,C75:102	FALSE	FALSE	FALSE
1pp9,C76:97	FALSE	FALSE	FALSE
1pp9,C80:132	TRUE	TRUE	FALSE
1pp9,C82:129	FALSE	FALSE	FALSE
1r2f,A114:129	FALSE	FALSE	FALSE
1r2f,A11:30	FALSE	FALSE	FALSE
1r2f,A157:164	TRUE	TRUE	FALSE
1r2f,A178:208	FALSE	FALSE	FALSE
1r2f,A183:234	TRUE	FALSE	FALSE
1r2f,A186:209	FALSE	FALSE	FALSE
1r2f,A1:69	FALSE	FALSE	FALSE
1r2f,A200:240	FALSE	FALSE	FALSE
1r2f,A204:236	FALSE	FALSE	FALSE
1r2f,A206:267	FALSE	FALSE	FALSE
1r2f,A218:239	FALSE	FALSE	FALSE
1r2f,A218:254	FALSE	FALSE	FALSE
1r2f,A244:254	TRUE	FALSE	FALSE
1r2f,A32:80	FALSE	FALSE	FALSE
1r2f,A61:99	FALSE	FALSE	FALSE
1r2f,A62:106	FALSE	FALSE	FALSE
1r2f,A62:108	TRUE	TRUE	FALSE
1r2f,A63:119	FALSE	FALSE	FALSE
1t0a,A1:31	TRUE	FALSE	FALSE
1t0a,A36:43	FALSE	FALSE	FALSE
1t0a,A40:58	FALSE	FALSE	FALSE
1t0a,A42:58	FALSE	FALSE	FALSE
1t0a,A43:63	FALSE	FALSE	FALSE
1t0a,A44:55	TRUE	FALSE	FALSE
1t0a,A71:94	FALSE	FALSE	FALSE
1t0a,A91:104	TRUE	TRUE	FALSE
1xeo,A18:38	FALSE	FALSE	FALSE
1xeo,A18:41	TRUE	FALSE	FALSE
1xeo,A96:104	TRUE	TRUE	FALSE
1yuz,B119:134	FALSE	FALSE	FALSE
1yuz,B160:166	FALSE	FALSE	FALSE
1yuz,B22:62	FALSE	FALSE	FALSE
1yuz,B22:84	FALSE	FALSE	FALSE
1yuz,B23:66	FALSE	FALSE	FALSE
1yuz,B23:68	FALSE	FALSE	FALSE
1yuz,B24:73	FALSE	FALSE	FALSE
1yuz,B24:75	FALSE	FALSE	FALSE
1yuz,B25:72	FALSE	FALSE	FALSE
1yuz,B26:83	FALSE	FALSE	FALSE
1yuz,B27:80	FALSE	FALSE	FALSE
1yuz,B27:82	TRUE	FALSE	FALSE
1yuz,B28:47	FALSE	FALSE	FALSE
1yuz,B28:58	FALSE	FALSE	FALSE
1yuz,B29:50	FALSE	FALSE	FALSE
1yuz,B33:69	FALSE	FALSE	FALSE
1yuz,B59:85	FALSE	FALSE	FALSE
1yuz,B97:163	TRUE	TRUE	FALSE
2bi4,A184:200	TRUE	TRUE	FALSE
2bi4,A1:40	TRUE	FALSE	FALSE
2bi4,A223:234	TRUE	FALSE	FALSE
2bi4,A259:266	TRUE	FALSE	FALSE
2bi4,A307:332	TRUE	FALSE	FALSE
2bi4,A75:111	FALSE	FALSE	FALSE
2bi4,A76:107	TRUE	TRUE	FALSE
2bl4,A1:44	TRUE	FALSE	FALSE
2bl4,A208:228	TRUE	FALSE	FALSE
2bl4,A235:263	TRUE	TRUE	FALSE
2bl4,A259:269	FALSE	FALSE	FALSE
2bl4,A290:297	TRUE	TRUE	TRUE
2bl4,A308:333	TRUE	FALSE	FALSE
2bl4,A71:87	FALSE	FALSE	FALSE
2bl4,A75:109	TRUE	FALSE	FALSE
2os0,A117:124	TRUE	FALSE	FALSE
2os0,A14:36	FALSE	FALSE	FALSE
2os0,A1:27	TRUE	TRUE	FALSE
2os0,A30:50	FALSE	FALSE	FALSE
2os0,A31:46	FALSE	FALSE	FALSE
2zon,A226:250	TRUE	TRUE	TRUE
2zon,A25:71	FALSE	FALSE	FALSE
2zon,A37:45	FALSE	FALSE	FALSE
2zon,A43:54	FALSE	FALSE	FALSE
2zon,A54:82	TRUE	FALSE	FALSE
3dhz,A124:139	FALSE	FALSE	FALSE
3dhz,A144:197	FALSE	FALSE	FALSE
3dhz,A148:197	TRUE	FALSE	FALSE
3dhz,A167:174	FALSE	FALSE	FALSE
3dhz,A188:219	FALSE	FALSE	FALSE
3dhz,A192:214	FALSE	FALSE	FALSE
3dhz,A1:57	FALSE	FALSE	FALSE
3dhz,A1:64	TRUE	TRUE	TRUE
3dhz,A218:243	FALSE	FALSE	FALSE
3dhz,A223:251	TRUE	FALSE	FALSE
3dhz,A49:60	FALSE	FALSE	FALSE
3dhz,A72:118	TRUE	TRUE	TRUE
3dhz,A77:117	FALSE	FALSE	FALSE
3dhz,A83:116	FALSE	FALSE	FALSE
3dhz,A83:119	FALSE	FALSE	FALSE
3dhz,A95:137	FALSE	FALSE	FALSE
3mjo,B101:167	FALSE	FALSE	FALSE
3mjo,B107:119	FALSE	FALSE	FALSE
3mjo,B142:175	FALSE	FALSE	FALSE
3mjo,B198:245	TRUE	FALSE	FALSE
3mjo,B208:245	FALSE	FALSE	FALSE
3mjo,B215:243	FALSE	FALSE	FALSE
3mjo,B223:253	FALSE	FALSE	FALSE
3mjo,B255:265	TRUE	FALSE	FALSE
3mjo,B25:40	FALSE	FALSE	FALSE
3mjo,B2:71	FALSE	FALSE	FALSE
3mjo,B2:74	FALSE	FALSE	FALSE
3mjo,B52:59	FALSE	FALSE	FALSE
3mjo,B67:116	FALSE	FALSE	FALSE
3mjo,B67:118	FALSE	FALSE	FALSE
3mjo,B67:120	FALSE	FALSE	FALSE
3mjo,B67:122	FALSE	FALSE	FALSE
3mjo,B67:124	FALSE	FALSE	FALSE
3mjo,B67:126	TRUE	TRUE	FALSE
3mjo,B72:117	FALSE	FALSE	FALSE
3mjo,B77:117	FALSE	FALSE	FALSE
3mjo,B77:119	FALSE	FALSE	FALSE
3mjo,B94:115	FALSE	FALSE	FALSE
3mnd,B143:149	TRUE	TRUE	FALSE
3mnd,B17:28	FALSE	FALSE	FALSE
3mnd,B1:20	FALSE	FALSE	FALSE
3mnd,B1:29	FALSE	FALSE	FALSE
3mnd,B3:20	FALSE	FALSE	FALSE
3mnd,B4:19	TRUE	FALSE	FALSE
3owo,C190:223	TRUE	TRUE	FALSE
3owo,C197:226	FALSE	FALSE	FALSE
3owo,C227:234	TRUE	FALSE	FALSE
3owo,C72:85	TRUE	FALSE	FALSE
3owo,C95:111	FALSE	FALSE	FALSE
3owo,C95:113	TRUE	TRUE	FALSE
4d8f,A105:133	FALSE	FALSE	FALSE
4d8f,A162:168	TRUE	TRUE	FALSE
4d8f,A1:68	TRUE	TRUE	FALSE
4d8f,A212:233	FALSE	FALSE	FALSE
4d8f,A214:229	FALSE	FALSE	FALSE
4d8f,A219:244	TRUE	TRUE	FALSE
4d8f,A254:291	FALSE	FALSE	FALSE
4d8f,A255:290	TRUE	FALSE	FALSE
4d8f,A70:87	FALSE	FALSE	FALSE
4d8f,A72:103	FALSE	FALSE	FALSE
4d8f,A73:127	FALSE	FALSE	FALSE
4d8f,A74:126	FALSE	FALSE	FALSE
4d8f,A77:119	FALSE	FALSE	FALSE
4d8f,A77:124	FALSE	FALSE	FALSE
4d8f,A80:99	FALSE	FALSE	FALSE
4d8f,A88:100	TRUE	FALSE	FALSE
4dr0,A131:147	TRUE	FALSE	FALSE
4dr0,A184:206	FALSE	FALSE	FALSE
4dr0,A188:226	TRUE	FALSE	FALSE
4dr0,A218:248	FALSE	FALSE	FALSE
4dr0,A218:251	FALSE	FALSE	FALSE
4dr0,A219:247	FALSE	FALSE	FALSE
4dr0,A23:30	TRUE	TRUE	FALSE
4dr0,A52:109	FALSE	FALSE	FALSE
4dr0,A54:104	FALSE	FALSE	FALSE
4dr0,A54:108	FALSE	FALSE	FALSE
4dr0,A55:102	FALSE	FALSE	FALSE
4dr0,A55:97	FALSE	FALSE	FALSE
4dr0,A56:122	FALSE	FALSE	FALSE
4dr0,A57:120	FALSE	FALSE	FALSE
4dr0,A60:120	TRUE	TRUE	FALSE
4m5b,A12:33	FALSE	FALSE	FALSE
4m5b,A134:151	TRUE	FALSE	FALSE
4m5b,A16:31	FALSE	FALSE	FALSE
4m5b,A1:48	TRUE	FALSE	FALSE
4m5b,A37:42	FALSE	FALSE	FALSE
4m5b,A38:46	FALSE	FALSE	FALSE
4m5b,A5:36	FALSE	FALSE	FALSE
4m5b,A68:104	FALSE	FALSE	FALSE
4m5b,A79:117	TRUE	TRUE	FALSE
4m5b,A86:99	FALSE	FALSE	FALSE
4m5b,A8:35	FALSE	FALSE	FALSE
4m5b,A9:32	FALSE	FALSE	FALSE

## Sheet: MotiftoSCOP
scop class count	scop fold count	scop superfamily count	scop family count	Motif	Sequence	length of motif	Cluster
7	1082	1753	3996	3mnd,B(143:149)	LESFLFYS	7	4
7	1064	1732	3908	4d8f,A(162:168)	RYNADFTG	7	4
7	1057	1703	3831	1r2f,A(157:164)	CGIIGIA	8	4
7	1055	1671	3800	2bl4,A(290:297)	TGKVLDP	8	4
7	1047	1695	3820	4dr0,A(23:30)	NQNVKQFW	8	4
7	1036	1638	3848	1xeo,A(96:104)	GRTLVVHEKAD	9	5
7	938	1460	3438	1n18,E(114:124)	VAVLKGDGPVQGIINF	11	5
7	791	1212	2907	1t0a,A(91:104)	FELGNLDVTIIAQA	14	5
7	826	1277	3037	1n18,E(5:20)	QRALVPRAE	16	5
7	957	1494	3296	2bi4,A(184:200)	TGFIAHSDGDVALHALTDAILGAA	17	2
7	944	1488	3306	3owo,C(95:113)	GSLLGICLILQILTGLFLAMHYTS	19	2
7	788	1171	2485	1jn1,A(30:53)	GMPPALKAATGVDALTH	24	2
7	842	1312	2835	1pp9,C(34:57)	VVKEGLGVFQNSGADYLIAIGGGSPQDTCKAI	24	2
7	92	129	220	2zon,A(226:250)	TFSIDGHNLTVIEVDGINSZZZZZZZZZZZZZZPLLVDSIQIFAAQRYSFVLNANQTVGN	25	1
7	786	1211	2570	4d8f,A(219:244)	GDKDAGEEMALGQYVAGMGFSNVGLGLVH	26	2
3	15	16	21	2os0,A(1:27)	MITMKDIIREGNPTLRAVAEEVPVPIT	27	2
7	574	851	1682	2bl4,A(235:263)	LGGGSPHDCAKAIALVATN	29	2
5	22	26	41	1knk,A(1:30)	MRIGHGFDVHAFGGEGPIIIGGVRIPYEKG	30	1
7	303	416	1069	2bi4,A(76:107)	QYQYILRDETIHLNFGIDLINGIKEE	32	2
7	469	673	1208	3owo,C(190:223)	TAENLKQGFIGESMANRRYLYFAKRADEEGYPEIAGLLRS	34	3
7	379	489	860	4m5b,A(79:117)	RYMHANGASMFFICLYMHVGRGLYYGSYTFLETWNIGVILLLTVMATAFMGYV	39	3
7	363	512	885	1j30,A(9:48)	GLTLLDTIQNIAGAPSLMADAITPHEEAVLSNISFMEAVHARSYSSI	40	3
2	3	3	4	1gyc,A(210:256)	ALTAKVGETVLLIHSQANRDTRPHL	47	1
7	258	375	600	1r2f,A(62:108)	AAPSAYSCDLNLISGANGEIYETSDMYPAFIZZZZZZZZZZZZZZZZZZKAQEEGNSKAVHVFTZZZZZZZZZZZZZZZZZZAKLAESVHAERYLAAYNDI	47	3
7	247	362	567	3dhz,A(72:118)	GLTLLDTIQGTVGAISLLPDAETMHEEAVYTNIAFMESVHAKSYSNI	47	3
7	232	340	536	1pp9,C(80:132)	MRVFTGLTLLDTIQGTVGAISLLPDAETMHEEAVYTNIAFMESVHAKSYSNIFMTLASTP	53	3
7	127	193	275	3mjo,B(67:126)	ATGMDALTHAFEAYSSTAATPITDACALKAASMI	60	3
5	56	78	102	4dr0,A(60:120)	AGLTLLDTEQGNTGMPIVAEHVDGHQRKAVLNFMAMMENAVHAKSZZSZZZZYSNIFMTLAPTETINE	61	3
1	1	1	2	3dhz,A(1:64)	ZZNEYDEYIANHTDPVKAINWNVIPDEKDLEVWDRLTGNFWLPEKIPVSNDIQSWNKMTPQEQL	64	6
7	71	112	153	1yuz,B(97:163)	GPWAASZZSZZZZISLTLALFIZZIZZQALLFGDGGILALGANSZZSZZZZFNMAFIZZIZZA	67	3
1	1	1	1	4d8f,A(1:68)	MQADILDGKQKRVNLNSKRLVNCNQVDVNQLVPIKYKWAWEHYLNGCANNWLPTEIPMGKDIELWKSD	68	6
7	1223	2010	4816	total
7	1232	2026	4919	SCOP total

## Sheet: MotifToPfam
Motif	alignment start	alignment end	envelope start	envelope end	hmm acc	hmm name	start hmm	end hmm	length	bit score	Individual e-value	conditional E-value
1gyc,A(210:256)	1	60	1	60	PF00394.22	Cu-oxidase	84	130	159	46.86	3.2e-12	1.8e-16
1j30,A(9:48)	3	39	3	40	PF02915.17	Rubrerythrin	1	36	137	32.59	9.1e-08	5.1e-12
1jn1,A(30:53)	2	24	1	24	PF02542.16	YgbB	30	52	155	33.83	3.6e-08	2e-12
1knk,A(1:30)	1	30	1	30	PF02542.16	YgbB	1	30	155	29.9	5.9e-07	3.3e-11
1pp9,C(34:57)	1	24	1	24	PF00033.19	Cytochrome_B	17	40	189	28.14	1.5e-06	8.5e-11
1pp9,C(80:132)	1	53	1	53	PF00033.19	Cytochrome_B	63	117	189	65.51	5.3e-18	5.9e-22
1pp9,C(80:132)	10	53	9	53	PF13631.6	Cytochrom_B_N_2	2	47	169	32.39	8.4e-08	9.4e-12
1r2f,A(62:108)	1	47	1	47	PF00268.21	Ribonuc_red_sm	56	102	279	41.14	1.4e-10	7.7e-15
2bi4,A(76:107)	2	32	1	32	PF00465.19	Fe-ADH	70	100	364	31.43	8.3e-08	4.6e-12
3dhz,A(1:64)	19	63	18	64	PF00268.21	Ribonuc_red_sm	2	47	279	46.98	2.3e-12	1.3e-16
3dhz,A(72:118)	1	47	1	47	PF00268.21	Ribonuc_red_sm	56	102	279	45.02	9.1e-12	5e-16
3mjo,B(67:126)	2	57	1	60	PF00268.21	Ribonuc_red_sm	52	107	279	59.55	3.4e-16	1.9e-20
3owo,C(190:223)	1	34	1	34	PF00465.19	Fe-ADH	183	216	364	37.56	1.1e-09	6.3e-14
4d8f,A(1:68)	29	67	28	68	PF00268.21	Ribonuc_red_sm	2	40	279	40.47	2.2e-10	1.2e-14

## Sheet: SCOPtoMotif
CLASS	Fold	Superfamily	Family	MotifCount			CLASS	Fold	Superfamily	MotifCount				CLASS	Fold	MotifCount			CLASS	MotifCount
a	25	1	2	27	Ribonucleotide reductase-like		a	25	1	27	Ferritin-like			a	25	27	Ferritin-like		d	29
a	25	1	0	26			c	37	1	27	P-loop containing nucleoside triphosphate hydrolases			c	1	27	TIM beta/alpha-barrel		b	28
c	37	1	8	26			e	18	1	25				c	37	27	P-loop containing nucleoside triphosphate hydrolases		c	28
c	37	1	12	26			a	26	1	25				a	26	25			a	28
e	18	1	0	25			e	8	1	25				a	29	25			f	27
a	25	1	1	25			c	7	1	25				a	118	25			e	26
f	5	1	0	24			c	49	2	25				c	7	25			g	26
d	92	1	0	24			c	1	10	25				c	49	25
a	128	1	0	24			c	1	12	25				e	8	25
f	13	1	1	24			a	128	1	24				e	18	25
f	29	1	1	24			d	144	1	24				f	1	25
a	127	1	1	24			c	3	1	24				a	2	24
a	250	1	1	24			c	66	1	24				a	4	24
e	8	1	1	24			f	26	1	24				a	7	24
f	26	1	1	24			e	29	1	24				a	24	24
e	18	1	1	24			f	13	1	24				a	47	24
c	49	2	1	24			f	5	1	24				a	127	24
c	3	1	2	24			f	29	1	24				a	128	24
e	29	1	2	24			d	185	1	24				a	250	24
c	37	1	9	24			a	250	1	24				b	2	24
c	82	1	0	23			a	127	1	24				c	2	24
a	118	8	0	23			c	2	1	24				c	3	24
a	29	3	0	23			d	92	1	24				c	52	24
a	127	1	0	23			f	38	1	24				c	66	24
d	144	1	0	23			a	4	5	24				d	58	24
a	4	5	0	23			c	1	8	24				d	79	24
f	13	1	0	23			a	118	8	24				d	92	24
a	24	9	1	23			e	22	1	23				d	144	24
d	178	1	1	23			e	26	1	23				d	185	24
d	67	3	1	23			a	39	1	23				e	29	24
e	11	1	1	23			c	67	1	23				f	5	24
a	118	27	1	23			a	132	1	23				f	13	24
a	238	1	1	23			d	3	1	23				f	26	24
d	185	1	1	23			a	211	1	23				f	29	24
a	118	8	1	23			c	124	1	23				f	38	24
a	26	1	1	23			c	24	1	23				a	6	23
e	22	1	2	23			d	157	1	23				a	8	23
d	287	1	2	23			c	77	1	23				a	39	23
f	38	1	3	23			c	52	1	23				a	45	23
c	1	12	3	23			d	178	1	23				a	100	23
c	73	1	3	23			a	102	1	23				a	102	23
a	138	1	3	23			a	45	1	23				a	130	23
c	124	1	5	23			c	82	1	23				a	132	23
c	2	1	6	23			f	14	1	23				a	138	23
c	108	1	7	23			a	100	1	23				a	211	23
c	1	8	10	23			c	73	1	23				a	238	23
a	118	1	14	23			c	55	1	23				c	8	23
c	37	1	20	23			d	218	1	23				c	24	23
e	8	1	0	22			a	6	1	23				c	55	23
c	87	1	0	22			d	104	1	23				c	67	23
a	100	1	0	22			c	108	1	23				c	73	23
c	7	1	0	22			a	130	1	23				c	77	23
a	1	1	0	22			d	287	1	23				c	82	23
a	104	1	0	22			a	118	1	23				c	92	23
c	67	1	0	22			a	238	1	23				c	108	23
c	2	1	0	22			a	138	1	23				c	124	23
e	22	1	0	22			e	11	1	23				d	3	23
a	130	1	0	22			a	29	3	23				d	67	23
a	132	1	0	22			d	67	3	23				d	104	23
c	80	1	0	22			b	2	5	23				d	157	23
c	37	1	0	22			a	24	9	23				d	178	23
a	102	1	0	22			a	118	27	23				d	218	23
c	55	1	0	22			a	123	1	22				d	287	23
a	211	1	1	22			d	24	1	22				e	11	23
d	58	60	1	22			d	56	1	22				e	22	23
d	220	1	1	22			f	24	1	22				e	26	23
a	183	1	1	22			a	77	1	22				f	14	23
f	63	1	1	22			c	87	1	22				a	1	22
c	53	2	1	22			d	220	1	22				a	27	22
a	123	1	1	22			a	87	1	22				a	30	22
f	1	3	1	22			c	26	1	22				a	60	22
a	130	1	1	22			c	68	1	22				a	77	22
a	104	1	1	22			a	27	1	22				a	87	22
c	26	1	1	22			a	183	1	22				a	103	22
f	5	1	1	22			a	266	1	22				a	104	22
a	87	1	1	22			c	14	1	22				a	111	22
f	24	1	1	22			a	119	1	22				a	119	22
f	14	1	1	22			a	111	1	22				a	123	22
c	82	1	1	22			d	2	1	22				a	129	22
f	1	1	1	22			d	162	1	22				a	183	22
a	103	1	1	22			c	69	1	22				a	204	22
a	45	1	1	22			d	19	1	22				a	266	22
c	7	1	1	22			f	37	1	22				b	1	22
a	27	1	1	22			a	129	1	22				b	82	22
d	104	1	1	22			a	103	1	22				c	14	22
a	102	1	2	22			f	46	1	22				c	23	22
a	26	1	2	22			c	80	1	22				c	26	22
a	211	1	2	22			a	204	1	22				c	53	22
e	26	1	2	22			f	63	1	22				c	56	22
c	2	1	2	22			g	52	1	22				c	68	22
d	162	1	2	22			f	1	1	22				c	69	22
c	80	1	3	22			a	104	1	22				c	80	22
c	24	1	3	22			a	1	1	22				c	87	22
a	26	1	3	22			c	92	2	22				d	2	22
a	25	1	4	22			c	53	2	22				d	17	22
d	92	1	5	22			a	25	2	22				d	19	22
d	144	1	7	22			f	1	3	22				d	24	22
c	37	1	19	22			d	17	4	22				d	56	22
c	68	1	22	22			a	29	5	22				d	74	22
c	108	1	0	21			c	8	5	22				d	162	22
a	103	1	0	21			a	2	11	22				d	220	22
c	14	1	0	21			d	58	26	22				f	21	22
a	6	1	0	21			d	58	60	22				f	23	22
c	26	1	0	21			d	54	1	21				f	24	22
c	66	1	0	21			d	207	1	21				f	37	22
e	6	1	0	21			a	93	1	21				f	46	22
a	118	1	0	21			a	22	1	21				f	63	22
a	238	1	0	21			c	43	1	21				g	52	22
d	54	1	0	21			d	88	1	21				a	22	21
e	11	1	0	21			a	264	1	21				a	23	21
a	2	11	0	21			f	25	1	21				a	80	21
a	25	2	0	21			d	153	1	21				a	93	21
f	19	1	0	21			f	21	1	21				a	213	21
c	92	2	0	21			d	122	1	21				a	264	21
c	69	1	0	21			c	97	1	21				b	55	21
d	19	1	0	21			e	2	1	21				c	6	21
c	73	1	0	21			e	79	1	21				c	43	21
d	157	1	0	21			d	38	1	21				c	97	21
c	1	8	0	21			e	38	1	21				c	150	21
d	3	1	0	21			b	55	1	21				d	38	21
f	1	4	1	21			e	32	1	21				d	54	21
f	25	1	1	21			a	80	1	21				d	88	21
a	119	1	1	21			d	108	1	21				d	108	21
c	37	1	1	21			a	7	1	21				d	110	21
a	264	1	1	21			c	150	1	21				d	122	21
a	29	7	1	21			f	19	1	21				d	153	21
a	128	1	1	21			e	6	1	21				d	207	21
g	52	1	1	21			a	213	1	21				e	2	21
e	32	1	1	21			c	6	2	21				e	6	21
a	7	3	1	21			d	79	2	21				e	32	21
d	110	7	1	21			a	47	2	21				e	38	21
a	24	5	1	21			f	21	2	21				e	79	21
a	47	2	1	21			a	7	3	21				f	19	21
a	7	7	1	21			c	55	3	21				f	25	21
e	2	1	1	21			f	1	4	21				a	46	20
c	8	5	1	21			a	47	4	21				a	48	20
a	29	3	1	21			c	23	5	21				a	73	20
d	88	1	1	21			a	24	5	21				a	99	20
c	77	1	1	21			d	110	7	21				a	121	20
a	22	1	1	21			a	7	7	21				a	124	20
a	29	5	1	21			a	29	7	21				a	126	20
a	7	1	1	21			a	24	10	21				a	133	20
a	129	1	1	21			a	7	12	21				a	137	20
c	77	1	2	21			a	24	14	21				a	216	20
a	127	1	2	21			c	117	1	20				a	284	20
a	1	1	2	21			e	43	1	20				a	289	20
f	21	1	2	21			a	284	1	20				b	19	20
f	13	1	3	21			d	224	1	20				b	34	20
a	1	1	3	21			a	4	1	20				b	40	20
a	6	1	3	21			c	120	1	20				b	49	20
a	128	1	4	21			a	99	1	20				b	91	20
c	3	1	4	21			b	91	1	20				c	45	20
c	67	1	4	21			d	143	1	20				c	61	20
b	2	5	5	21			f	56	1	20				c	72	20
d	144	1	6	21			a	126	1	20				c	76	20
a	25	1	6	21			a	124	1	20				c	117	20
c	37	1	11	21			d	4	1	20				c	120	20
a	4	5	61	21			c	45	1	20				c	127	20
a	25	3	0	20			f	33	1	20				d	4	20
a	45	1	0	20			c	76	1	20				d	142	20
c	45	1	0	20			a	47	1	20				d	143	20
a	27	1	0	20			a	73	1	20				d	224	20
c	1	31	0	20			a	216	1	20				d	305	20
a	7	2	0	20			a	121	1	20				e	43	20
c	26	2	0	20			a	2	1	20				f	20	20
a	118	9	0	20			c	127	1	20				f	33	20
d	224	1	0	20			b	19	1	20				f	56	20
c	1	10	0	20			c	61	1	20				a	13	19
d	17	4	0	20			f	20	1	20				a	16	19
c	53	2	0	20			a	133	1	20				a	66	19
a	29	2	0	20			a	289	1	20				a	71	19
c	1	12	0	20			d	305	1	20				a	160	19
f	37	1	0	20			b	82	2	20				a	172	19
e	79	1	0	20			c	26	2	20				a	177	19
a	211	1	0	20			a	24	2	20				a	184	19
a	126	1	1	20			a	7	2	20				a	243	19
d	157	1	1	20			d	110	2	20				a	246	19
a	73	1	1	20			a	29	2	20				a	283	19
a	24	14	1	20			a	102	3	20				b	6	19
a	47	1	1	20			a	25	3	20				b	45	19
a	7	12	1	20			a	24	3	20				b	81	19
b	55	1	1	20			d	74	3	20				c	32	19
e	38	1	1	20			a	102	4	20				c	36	19
a	118	7	1	20			a	29	6	20				c	47	19
e	79	1	1	20			a	118	7	20				c	50	19
d	19	1	1	20			a	2	7	20				c	58	19
d	79	2	1	20			a	7	8	20				c	62	19
a	284	1	1	20			a	118	9	20				c	79	19
a	80	1	1	20			a	118	17	20				c	91	19
c	1	8	1	20			a	2	17	20				c	93	19
c	117	1	1	20			c	1	31	20				c	94	19
a	2	11	1	20			a	184	1	19				d	14	19
f	20	1	1	20			c	58	1	19				d	25	19
d	56	1	1	20			c	62	1	19				d	37	19
c	67	1	1	20			d	14	1	19				d	41	19
c	127	1	1	20			f	49	1	19				d	68	19
d	54	1	1	20			a	160	1	19				d	128	19
a	99	1	1	20			a	66	1	19				d	129	19
f	56	1	1	20			e	76	1	19				d	159	19
a	121	1	1	20			a	243	1	19				d	163	19
f	33	1	1	20			d	159	1	19				e	1	19
a	216	1	1	20			b	45	1	19				e	7	19
e	6	1	1	20			a	283	1	19				e	50	19
d	110	2	1	20			d	128	1	19				e	76	19
a	266	1	2	20			d	163	1	19				f	17	19
a	77	1	2	20			c	93	1	19				f	32	19
a	102	3	2	20			c	91	1	19				f	41	19
a	133	1	2	20			c	72	1	19				f	49	19
f	21	2	2	20			f	41	1	19				f	55	19
a	204	1	2	20			a	16	1	19				a	3	18
c	8	5	2	20			f	32	1	19				a	34	18
c	92	2	2	20			c	32	1	19				a	35	18
a	25	1	3	20			d	142	1	19				a	74	18
a	132	1	3	20			c	36	1	19				a	90	18
c	14	1	3	20			b	6	1	19				a	91	18
c	43	1	3	20			f	55	1	19				a	149	18
c	97	1	4	20			b	81	1	19				a	152	18
d	153	1	4	20			a	13	1	19				a	194	18
d	122	1	4	20			c	47	1	19				a	208	18
a	118	8	6	20			e	1	1	19				a	268	18
c	2	1	7	20			e	50	1	19				a	280	18
d	58	26	7	20			c	53	1	19				b	30	18
d	218	1	8	20			c	94	1	19				b	42	18
c	1	10	8	20			e	7	1	19				b	43	18
c	55	1	10	20			b	1	1	19				b	71	18
c	37	1	10	20			a	48	1	19				b	80	18
c	66	1	18	20			d	25	1	19				b	110	18
c	55	3	0	19			d	37	1	19				c	10	18
a	29	5	0	19			c	79	1	19				c	19	18
e	7	1	0	19			a	172	1	19				c	31	18
d	104	1	0	19			a	177	1	19				c	41	18
d	110	2	0	19			c	50	1	19				c	57	18
c	77	1	0	19			a	30	2	19				c	60	18
a	47	4	0	19			d	41	2	19				c	78	18
c	68	1	0	19			c	1	2	19				c	81	18
a	24	10	0	19			a	48	2	19				c	95	18
a	26	1	0	19			c	1	4	19				d	6	18
d	153	1	0	19			b	40	4	19				d	52	18
c	1	2	0	19			d	74	4	19				d	64	18
d	305	1	0	19			c	56	5	19				d	81	18
a	24	2	0	19			c	1	9	19				d	87	18
b	82	2	0	19			a	24	12	19				d	90	18
c	58	1	0	19			c	1	13	19				d	96	18
a	39	1	0	19			a	7	14	19				d	127	18
a	204	1	0	19			c	1	17	19				d	148	18
c	61	1	0	19			b	1	18	19				d	219	18
a	7	12	0	19			a	3	1	18				d	227	18
a	183	1	0	19			a	90	1	18				d	261	18
e	38	1	0	19			d	219	1	18				d	379	18
c	94	1	0	19			a	152	1	18				e	3	18
d	38	1	0	19			f	62	1	18				e	10	18
c	47	1	0	19			a	30	1	18				e	25	18
b	81	1	0	19			f	58	1	18				f	44	18
a	126	1	0	19			d	379	1	18				f	58	18
c	36	1	0	19			a	268	1	18				f	62	18
c	55	1	1	19			d	90	1	18				g	39	18
c	1	4	1	19			c	31	1	18				a	5	17
a	13	1	1	19			d	148	1	18				a	11	17
f	55	1	1	19			a	35	1	18				a	21	17
a	124	1	1	19			e	3	1	18				a	28	17
c	32	1	1	19			c	41	1	18				a	53	17
a	283	1	1	19			c	57	1	18				a	61	17
f	32	1	1	19			c	95	1	18				a	64	17
f	37	1	1	19			a	74	1	18				a	70	17
a	24	3	1	19			a	280	1	18				a	86	17
c	1	17	1	19			a	91	1	18				a	89	17
c	94	1	1	19			e	10	1	18				a	113	17
a	48	2	1	19			a	60	1	18				a	114	17
e	50	1	1	19			g	39	1	18				a	115	17
c	1	10	1	19			b	71	1	18				a	116	17
c	80	1	1	19			d	127	1	18				a	140	17
a	24	12	1	19			c	60	1	18				a	155	17
a	184	1	1	19			a	208	1	18				a	171	17
d	74	4	1	19			f	44	1	18				a	186	17
d	37	1	1	19			d	227	1	18				a	202	17
a	118	1	1	19			c	81	1	18				a	223	17
e	26	1	1	19			a	149	1	18				a	252	17
c	1	13	1	19			c	23	1	18				b	3	17
c	26	2	1	19			b	110	1	18				b	69	17
a	66	1	1	19			e	25	1	18				b	77	17
a	177	1	1	19			d	261	1	18				b	84	17
a	172	1	1	19			a	194	1	18				b	85	17
f	49	1	1	19			d	6	1	18				b	88	17
c	62	1	1	19			d	81	1	18				b	121	17
d	41	2	1	19			d	96	1	18				c	13	17
a	2	1	1	19			c	19	1	18				c	16	17
b	91	1	1	19			c	72	2	18				c	17	17
d	162	1	1	19			d	64	2	18				c	18	17
c	76	1	2	19			c	56	2	18				c	25	17
a	29	3	2	19			a	102	2	18				c	27	17
d	224	1	2	19			a	8	3	18				c	28	17
e	43	1	2	19			a	2	3	18				c	30	17
b	19	1	2	19			c	56	3	18				c	33	17
a	24	3	2	19			b	82	3	18				c	39	17
d	58	26	3	19			d	129	3	18				c	44	17
a	128	1	3	19			d	110	4	18				c	51	17
a	2	17	3	19			b	49	4	18				c	74	17
c	55	1	3	19			a	2	6	18				c	83	17
d	122	1	3	19			d	110	6	18				c	86	17
e	26	1	3	19			a	4	6	18				c	101	17
c	67	1	3	19			c	1	7	18				c	106	17
c	1	8	4	19			d	79	7	18				c	107	17
d	92	1	4	19			c	23	10	18				c	116	17
e	8	1	4	19			a	24	11	18				c	129	17
c	56	5	5	19			c	1	11	18				d	15	17
c	2	1	5	19			c	23	12	18				d	16	17
c	55	3	5	19			a	4	13	18				d	18	17
c	3	1	5	19			c	23	14	18				d	20	17
a	39	1	5	19			c	1	15	18				d	26	17
a	102	1	8	19			a	24	15	18				d	42	17
d	2	1	9	19			a	24	16	18				d	50	17
c	66	1	21	19			a	29	16	18				d	51	17
a	4	5	28	19			f	23	16	18				d	80	17
a	4	5	69	19			d	58	19	18				d	85	17
a	121	1	0	18			c	1	19	18				d	89	17
e	1	1	0	18			c	1	20	18				d	95	17
c	95	1	0	18			a	24	22	18				d	109	17
c	72	1	0	18			a	24	23	18				d	117	17
c	43	1	0	18			c	1	28	18				d	145	17
d	41	2	0	18			c	39	1	17				d	160	17
d	162	1	0	18			d	211	1	17				d	165	17
d	90	1	0	18			d	166	1	17				d	166	17
a	93	1	0	18			c	18	1	17				d	210	17
a	7	1	0	18			d	26	1	17				d	211	17
d	14	1	0	18			e	68	1	17				d	222	17
d	108	1	0	18			d	87	1	17				d	223	17
c	1	9	0	18			c	101	1	17				e	23	17
c	23	5	0	18			e	77	1	17				e	41	17
a	24	15	0	18			e	41	1	17				e	49	17
a	250	1	0	18			c	49	1	17				e	68	17
c	79	1	0	18			a	252	1	17				e	77	17
d	207	1	0	18			b	88	1	17				f	4	17
b	19	1	0	18			a	186	1	17				f	61	17
a	123	1	0	18			a	64	1	17				g	41	17
b	82	3	0	18			a	223	1	17				g	50	17
c	1	17	0	18			a	155	1	17				a	40	16
d	58	26	0	18			d	16	1	17				a	41	16
a	124	1	0	18			c	28	1	17				a	42	16
e	3	1	0	18			a	115	1	17				a	52	16
a	7	8	0	18			c	30	1	17				a	55	16
a	24	22	1	18			c	17	1	17				a	62	16
b	71	1	1	18			d	109	1	17				a	65	16
e	10	1	1	18			d	18	1	17				a	69	16
a	102	2	1	18			a	202	1	17				a	75	16
c	23	1	1	18			d	117	1	17				a	78	16
c	1	20	1	18			c	86	1	17				a	96	16
a	2	6	1	18			e	49	1	17				a	145	16
c	81	1	1	18			c	74	1	17				a	158	16
a	102	1	1	18			d	160	1	17				a	159	16
c	56	3	1	18			g	50	1	17				a	168	16
d	58	19	1	18			c	16	1	17				a	190	16
b	49	4	1	18			d	223	1	17				a	191	16
a	7	8	1	18			a	86	1	17				a	207	16
e	25	1	1	18			c	107	1	17				a	209	16
d	79	7	1	18			c	27	1	17				a	257	16
e	3	1	1	18			c	33	1	17				a	278	16
a	24	23	1	18			c	116	1	17				a	281	16
a	268	1	1	18			a	171	1	17				b	18	16
d	379	1	1	18			d	210	1	17				b	26	16
f	19	1	1	18			c	25	1	17				b	35	16
a	2	3	1	18			c	83	1	17				b	50	16
c	61	1	1	18			a	114	1	17				b	58	16
a	24	11	1	18			d	80	1	17				b	68	16
c	79	1	1	18			a	116	1	17				b	125	16
a	194	1	1	18			a	21	1	17				b	136	16
c	23	5	1	18			c	129	1	17				c	4	16
d	64	2	1	18			d	20	1	17				c	42	16
a	7	14	1	18			c	44	1	17				c	48	16
b	110	1	1	18			d	89	1	17				c	54	16
e	1	1	1	18			d	165	1	17				c	65	16
a	24	2	1	18			d	222	1	17				c	70	16
b	82	2	1	18			d	145	1	17				c	85	16
a	29	6	1	18			a	53	1	17				c	89	16
d	108	1	1	18			c	6	1	17				c	109	16
f	58	1	1	18			a	71	1	17				c	110	16
c	56	2	1	18			d	79	1	17				c	119	16
a	30	1	1	18			a	113	1	17				c	122	16
f	62	1	1	18			d	51	1	17				c	131	16
d	127	1	1	18			d	85	1	17				c	146	16
c	93	1	1	18			f	61	1	17				d	8	16
a	29	16	1	18			a	89	1	17				d	13	16
a	100	1	1	18			a	8	1	17				d	21	16
a	30	2	1	18			d	42	1	17				d	32	16
a	93	1	1	18			c	106	1	17				d	33	16
d	90	1	1	18			e	23	1	17				d	43	16
a	91	1	1	18			a	61	1	17				d	44	16
c	1	9	1	18			b	77	2	17				d	49	16
a	16	1	1	18			c	78	2	17				d	55	16
d	6	1	1	18			d	142	2	17				d	61	16
a	74	1	1	18			c	55	4	17				d	82	16
c	41	1	1	18			a	24	4	17				d	86	16
d	227	1	1	18			c	56	4	17				d	101	16
c	91	1	1	18			b	43	4	17				d	102	16
f	14	1	2	18			d	58	4	17				d	113	16
a	111	1	2	18			b	121	4	17				d	118	16
c	95	1	2	18			a	102	5	17				d	126	16
c	45	1	2	18			a	7	5	17				d	133	16
d	163	1	2	18			c	1	6	17				d	134	16
a	93	1	2	18			a	118	6	17				d	135	16
c	120	1	2	18			d	58	7	17				d	139	16
d	56	1	2	18			a	24	7	17				d	151	16
a	213	1	2	18			a	30	7	17				d	154	16
d	92	1	2	18			d	68	7	17				d	161	16
c	80	1	2	18			b	69	7	17				d	167	16
b	82	3	2	18			c	23	8	17				d	168	16
a	129	1	2	18			a	8	11	17				d	169	16
b	1	1	2	18			a	2	13	17				d	174	16
a	24	10	2	18			a	29	13	17				d	179	16
c	60	1	2	18			c	1	14	17				d	188	16
a	60	1	2	18			a	7	15	17				d	194	16
c	1	8	3	18			a	118	16	17				d	198	16
d	143	1	3	18			a	7	16	17				d	240	16
d	159	1	3	18			c	23	16	17				d	241	16
c	2	1	3	18			a	24	17	17				d	248	16
a	93	1	3	18			c	1	22	17				d	250	16
d	2	1	3	18			f	23	23	17				d	258	16
b	6	1	3	18			d	58	29	17				d	264	16
a	102	1	4	18			d	58	32	17				d	265	16
a	102	4	4	18			a	40	1	16				d	273	16
c	87	1	4	18			b	58	1	16				d	308	16
b	45	1	4	18			d	139	1	16				d	316	16
a	238	1	4	18			d	68	1	16				d	320	16
d	108	1	4	18			a	168	1	16				d	370	16
c	1	2	4	18			a	78	1	16				d	387	16
d	81	1	5	18			d	387	1	16				d	393	16
a	102	1	5	18			f	40	1	16				e	5	16
d	38	1	5	18			c	109	1	16				e	19	16
c	55	1	5	18			c	78	1	16				e	39	16
c	47	1	5	18			d	126	1	16				e	52	16
c	67	1	6	18			e	52	1	16				e	75	16
d	153	1	6	18			a	278	1	16				f	15	16
c	37	1	6	18			d	308	1	16				f	22	16
d	24	1	7	18			d	102	1	16				f	40	16
d	92	1	7	18			b	18	1	16				g	17	16
c	1	8	7	18			d	33	1	16				g	44	16
c	69	1	8	18			d	316	1	16				a	38	15
d	144	1	8	18			a	257	1	16				a	43	15
c	23	5	8	18			g	44	1	16				a	76	15
a	4	1	9	18			d	174	1	16				a	97	15
a	25	1	9	18			d	188	1	16				a	108	15
c	1	9	9	18			a	62	1	16				a	141	15
c	36	1	10	18			d	151	1	16				a	156	15
d	92	1	13	18			d	74	1	16				a	170	15
b	55	1	13	18			a	209	1	16				a	182	15
c	47	1	15	18			a	191	1	16				a	236	15
a	118	1	19	18			d	264	1	16				a	267	15
a	4	5	54	18			c	4	1	16				a	277	15
c	33	1	0	17			d	393	1	16				a	287	15
d	129	3	0	17			d	86	1	16				b	15	15
a	91	1	0	17			f	22	1	16				b	23	15
c	57	1	0	17			d	67	1	16				b	29	15
d	165	1	0	17			d	273	1	16				b	33	15
d	218	1	0	17			d	101	1	16				b	36	15
c	93	1	0	17			e	39	1	16				b	52	15
d	122	1	0	17			a	52	1	16				b	57	15
d	127	1	0	17			d	135	1	16				b	62	15
d	142	1	0	17			d	240	1	16				b	92	15
c	1	7	0	17			c	146	1	16				b	96	15
f	56	1	0	17			d	168	1	16				b	113	15
d	2	1	0	17			b	82	1	16				c	9	15
d	142	2	0	17			a	207	1	16				c	22	15
c	116	1	0	17			c	131	1	16				c	46	15
a	133	1	0	17			c	54	1	16				c	59	15
f	23	16	0	17			b	35	1	16				c	71	15
c	56	2	0	17			d	248	1	16				c	84	15
a	118	6	0	17			c	119	1	16				c	90	15
c	18	1	0	17			b	26	1	16				c	111	15
a	7	14	0	17			b	68	1	16				c	123	15
b	1	1	0	17			a	41	1	16				c	133	15
c	23	8	0	17			d	49	1	16				c	135	15
e	23	1	0	17			c	13	1	16				c	140	15
d	42	1	0	17			d	113	1	16				d	45	15
c	50	1	0	17			a	55	1	16				d	60	15
a	4	1	0	17			d	320	1	16				d	91	15
c	56	5	0	17			d	250	1	16				d	93	15
c	1	11	0	17			d	167	1	16				d	124	15
c	101	1	0	17			e	5	1	16				d	130	15
d	79	2	0	17			d	265	1	16				d	131	15
a	48	1	0	17			d	194	1	16				d	136	15
a	3	1	0	17			c	51	1	16				d	149	15
d	79	7	0	17			b	136	1	16				d	150	15
d	219	1	0	17			d	118	1	16				d	173	15
a	102	4	0	17			a	11	1	16				d	177	15
c	23	1	0	17			c	42	1	16				d	189	15
f	46	1	0	17			a	96	1	16				d	193	15
a	280	1	0	17			c	92	1	16				d	212	15
d	58	29	0	17			d	258	1	16				d	230	15
a	266	1	0	17			a	42	1	16				d	232	15
a	2	3	0	17			a	75	1	16				d	244	15
d	58	4	0	17			d	8	1	16				d	268	15
c	53	1	0	17			e	19	1	16				d	279	15
c	44	1	0	17			d	61	1	16				d	283	15
c	56	3	0	17			d	110	1	16				d	293	15
c	60	1	0	17			a	69	1	16				d	294	15
c	97	1	0	17			a	190	1	16				d	326	15
d	128	1	0	17			d	370	1	16				d	328	15
d	148	1	0	17			d	133	1	16				d	362	15
d	80	1	0	17			c	85	1	16				d	388	15
d	109	1	0	17			f	15	1	16				e	15	15
a	24	14	0	17			d	55	1	16				e	17	15
a	21	1	1	17			b	125	1	16				e	28	15
c	60	1	1	17			b	50	1	16				e	45	15
d	148	1	1	17			g	17	1	16				e	51	15
d	117	1	1	17			d	179	1	16				e	60	15
c	1	6	1	17			c	122	1	16				e	70	15
a	202	1	1	17			d	32	1	16				f	9	15
c	83	1	1	17			c	48	1	16				f	42	15
a	24	4	1	17			a	158	1	16				f	43	15
a	29	2	1	17			c	70	1	16				f	59	15
d	58	29	1	17			d	154	1	16				g	2	15
a	280	1	1	17			d	21	1	16				g	3	15
a	4	1	1	17			d	198	1	16				g	45	15
d	38	1	1	17			d	13	1	16				g	99	15
c	53	1	1	17			d	169	1	16				a	31	14
c	1	11	1	17			c	110	1	16				a	36	14
d	3	1	1	17			d	161	1	16				a	59	14
d	211	1	1	17			c	65	1	16				a	79	14
a	8	11	1	17			e	75	1	16				a	143	14
d	166	1	1	17			d	134	1	16				a	157	14
c	19	1	1	17			a	281	1	16				a	162	14
a	155	1	1	17			a	65	1	16				a	217	14
a	89	1	1	17			d	44	1	16				a	232	14
d	81	1	1	17			c	89	1	16				a	234	14
f	61	1	1	17			a	145	1	16				a	237	14
a	186	1	1	17			d	82	2	16				a	245	14
d	85	1	1	17			b	40	2	16				a	260	14
c	56	5	1	17			d	95	2	16				a	265	14
a	204	1	1	17			d	52	2	16				a	269	14
e	77	1	1	17			d	68	2	16				a	293	14
a	2	13	1	17			d	87	2	16				a	298	14
c	1	7	1	17			c	8	2	16				a	299	14
d	87	1	1	17			d	92	2	16				a	300	14
b	77	2	1	17			a	2	2	16				b	7	14
e	68	1	1	17			c	10	2	16				b	12	14
e	22	1	1	17			a	11	2	16				b	24	14
c	1	14	1	17			a	60	2	16				b	41	14
d	26	1	1	17			d	129	2	16				b	44	14
c	18	1	1	17			c	6	3	16				b	47	14
a	113	1	1	17			c	44	3	16				b	51	14
c	28	1	1	17			c	1	3	16				b	60	14
d	16	1	1	17			b	43	3	16				b	67	14
a	7	5	1	17			a	118	3	16				b	70	14
a	7	16	1	17			d	58	3	16				b	100	14
c	6	1	1	17			a	28	3	16				b	106	14
a	29	13	1	17			d	52	3	16				b	122	14
e	7	1	1	17			a	7	4	16				c	88	14
f	23	23	1	17			a	8	4	16				c	96	14
c	49	1	1	17			d	81	4	16				c	104	14
c	58	1	1	17			c	51	4	16				c	132	14
a	24	7	1	17			d	79	4	16				c	134	14
e	41	1	1	17			d	79	5	16				c	141	14
d	122	1	1	17			b	121	5	16				c	143	14
a	102	5	1	17			b	30	5	16				c	145	14
a	47	4	1	17			b	42	6	16				d	39	14
a	24	17	1	17			a	30	6	16				d	63	14
a	30	7	1	17			b	3	6	16				d	65	14
a	171	1	1	17			d	68	6	16				d	66	14
d	210	1	1	17			b	82	7	16				d	75	14
c	2	1	1	17			d	52	7	16				d	77	14
d	153	1	1	17			a	60	7	16				d	83	14
c	55	3	1	17			a	24	8	16				d	94	14
a	7	15	1	17			a	60	9	16				d	103	14
d	68	7	1	17			a	29	11	16				d	111	14
a	149	1	1	17			a	24	13	16				d	112	14
c	95	1	1	17			b	34	14	16				d	141	14
c	16	1	1	17			c	1	16	16				d	146	14
c	74	1	1	17			d	58	16	16				d	147	14
c	72	1	1	17			d	58	18	16				d	155	14
e	49	1	1	17			c	1	18	16				d	156	14
d	165	1	1	17			a	2	19	16				d	164	14
a	8	1	1	17			a	24	19	16				d	181	14
c	1	31	1	17			a	2	20	16				d	184	14
d	223	1	2	17			d	58	20	16				d	201	14
d	128	1	2	17			d	58	21	16				d	213	14
b	88	1	2	17			c	1	21	16				d	229	14
a	39	1	2	17			c	1	26	16				d	254	14
a	102	4	2	17			a	24	26	16				d	255	14
c	18	1	2	17			a	24	27	16				d	278	14
a	4	13	2	17			d	58	28	16				d	280	14
a	25	2	2	17			a	24	29	16				d	288	14
c	1	10	2	17			d	58	31	16				d	296	14
c	1	11	2	17			d	58	33	16				d	304	14
d	74	3	2	17			d	58	56	16				d	306	14
d	185	1	2	17			d	131	1	15				d	309	14
d	79	1	2	17			b	62	1	15				d	313	14
c	69	1	2	17			d	43	1	15				d	322	14
e	6	1	2	17			a	170	1	15				d	334	14
d	153	1	2	17			e	17	1	15				d	351	14
e	3	1	3	17			d	93	1	15				d	366	14
a	102	1	3	17			d	283	1	15				d	381	14
a	152	1	3	17			c	123	1	15				d	389	14
d	20	1	3	17			d	124	1	15				d	391	14
c	72	1	3	17			c	135	1	15				e	13	14
a	16	1	3	17			c	90	1	15				e	24	14
c	1	15	3	17			d	244	1	15				e	35	14
c	31	1	3	17			c	140	1	15				e	37	14
c	150	1	3	17			e	45	1	15				e	40	14
d	129	3	3	17			f	9	1	15				e	46	14
c	23	14	3	17			b	40	1	15				e	57	14
d	104	1	3	17			d	45	1	15				e	62	14
c	56	5	4	17			c	9	1	15				e	63	14
d	3	1	4	17			d	91	1	15				e	78	14
d	144	1	4	17			b	57	1	15				e	80	14
d	38	1	4	17			a	43	1	15				f	8	14
c	43	1	4	17			c	22	1	15				f	28	14
c	26	1	4	17			a	24	1	15				f	35	14
a	204	1	4	17			b	33	1	15				f	52	14
c	2	1	4	17			f	43	1	15				g	1	14
c	6	2	4	17			d	232	1	15				g	37	14
c	14	1	4	17			d	212	1	15				a	12	13
d	110	6	4	17			c	111	1	15				a	50	13
a	2	7	4	17			a	76	1	15				a	63	13
c	26	2	4	17			a	246	1	15				a	83	13
b	40	4	5	17			d	362	1	15				a	110	13
c	69	1	5	17			e	28	1	15				a	136	13
c	72	1	5	17			d	268	1	15				a	144	13
d	153	1	5	17			b	52	1	15				a	146	13
d	14	1	5	17			c	84	1	15				a	147	13
b	81	1	6	17			d	58	1	15				a	154	13
c	1	9	6	17			d	173	1	15				a	173	13
c	108	1	6	17			a	97	1	15				a	185	13
c	1	12	7	17			d	189	1	15				a	215	13
c	56	5	7	17			d	130	1	15				a	227	13
a	39	1	8	17			b	92	1	15				a	240	13
c	36	1	9	17			a	156	1	15				a	256	13
c	68	1	9	17			a	287	1	15				a	270	13
a	100	1	10	17			a	236	1	15				a	285	13
c	47	1	10	17			b	96	1	15				b	8	13
c	36	1	11	17			e	70	1	15				b	14	13
a	100	1	12	17			b	15	1	15				b	46	13
c	66	1	12	17			f	42	1	15				b	61	13
c	47	1	13	17			g	99	1	15				b	74	13
a	4	5	14	17			a	108	1	15				b	75	13
c	55	1	14	17			d	177	1	15				b	86	13
b	40	4	16	17			a	23	1	15				b	105	13
c	69	1	18	17			c	71	1	15				b	108	13
c	69	1	21	17			a	182	1	15				b	131	13
c	52	1	34	17			d	328	1	15				b	132	13
c	66	1	45	17			d	294	1	15				b	149	13
c	66	1	61	17			a	141	1	15				c	15	13
a	74	1	0	16			d	150	1	15				c	34	13
d	87	2	0	16			c	46	1	15				c	98	13
d	68	2	0	16			b	36	1	15				c	112	13
d	79	4	0	16			d	193	1	15				c	114	13
d	222	1	0	16			c	10	1	15				c	118	13
c	41	1	0	16			d	60	1	15				c	121	13
c	8	5	0	16			d	388	1	15				c	151	13
c	86	1	0	16			e	51	1	15				d	1	13
c	91	1	0	16			c	59	1	15				d	9	13
b	6	1	0	16			e	60	1	15				d	22	13
c	54	1	0	16			a	277	1	15				d	36	13
d	58	56	0	16			f	59	1	15				d	105	13
a	116	1	0	16			d	136	1	15				d	106	13
a	87	1	0	16			c	133	1	15				d	107	13
c	44	3	0	16			b	80	1	15				d	115	13
c	31	1	0	16			b	29	1	15				d	120	13
c	106	1	0	16			d	326	1	15				d	123	13
c	30	1	0	16			d	15	1	15				d	137	13
c	23	16	0	16			a	38	1	15				d	140	13
c	1	16	0	16			g	45	1	15				d	171	13
d	134	1	0	16			e	15	1	15				d	175	13
c	62	1	0	16			b	113	1	15				d	204	13
d	58	31	0	16			a	267	1	15				d	235	13
c	110	1	0	16			d	279	1	15				d	252	13
b	3	6	0	16			d	149	1	15				d	298	13
d	79	5	0	16			d	293	1	15				d	314	13
c	78	1	0	16			f	17	2	15				d	348	13
a	4	6	0	16			b	84	2	15				d	359	13
c	122	1	0	16			a	28	2	15				d	367	13
a	90	1	0	16			a	39	2	15				d	369	13
b	69	7	0	16			g	41	2	15				d	394	13
d	151	1	0	16			d	15	2	15				e	69	13
a	89	1	0	16			a	5	2	15				f	10	13
c	65	1	0	16			d	50	2	15				f	48	13
d	13	1	0	16			d	241	2	15				g	13	13
d	21	1	0	16			c	13	2	15				g	14	13
d	139	1	0	16			c	55	2	15				g	53	13
c	1	4	0	16			d	79	3	15				g	68	13
c	85	1	0	16			a	5	3	15				g	83	13
d	79	1	0	16			c	97	3	15				g	88	13
c	23	10	0	16			c	72	3	15				a	17	12
a	69	1	0	16			f	4	3	15				a	56	12
a	111	1	0	16			a	4	3	15				a	117	12
b	55	1	0	16			b	40	3	15				a	139	12
a	53	1	0	16			b	49	3	15				a	153	12
d	160	1	0	16			c	23	4	15				a	161	12
c	119	1	0	16			d	15	5	15				a	165	12
c	42	1	0	16			a	48	5	15				a	174	12
a	11	1	0	16			d	41	5	15				a	195	12
d	58	21	0	16			c	1	5	15				a	203	12
c	10	2	0	16			c	23	6	15				a	218	12
d	67	3	0	16			a	47	6	15				a	247	12
d	117	1	0	16			a	60	6	15				a	288	12
d	143	1	0	16			d	58	6	15				b	25	12
b	71	1	0	16			d	129	6	15				b	38	12
a	55	1	0	16			d	129	7	15				b	66	12
a	73	1	0	16			d	52	8	15				b	72	12
c	124	1	0	16			a	60	8	15				b	97	12
d	58	3	1	16			a	4	9	15				b	103	12
c	73	1	1	16			b	34	9	15				b	129	12
c	47	1	1	16			d	58	9	15				b	130	12
d	163	1	1	16			d	58	10	15				b	140	12
a	7	4	1	16			d	58	11	15				b	150	12
d	128	1	1	16			g	3	11	15				b	151	12
a	3	1	1	16			a	2	16	15				c	38	12
c	51	1	1	16			c	23	17	15				c	100	12
d	80	1	1	16			d	58	23	15				c	102	12
c	56	4	1	16			a	24	24	15				c	154	12
a	207	1	1	16			c	1	24	15				d	5	12
f	21	1	1	16			b	1	29	15				d	23	12
d	58	28	1	16			c	1	32	15				d	40	12
d	101	1	1	16			d	58	48	15				d	70	12
a	8	4	1	16			d	58	57	15				d	73	12
d	168	1	1	16			d	58	59	15				d	76	12
a	55	1	1	16			d	77	1	14				d	78	12
e	29	1	1	16			c	88	1	14				d	114	12
c	146	1	1	16			d	164	1	14				d	116	12
a	60	1	1	16			b	49	1	14				d	172	12
c	13	1	1	16			e	35	1	14				d	182	12
d	240	1	1	16			e	24	1	14				d	190	12
f	15	1	1	16			a	143	1	14				d	192	12
a	24	26	1	16			a	299	1	14				d	208	12
a	71	1	1	16			a	260	1	14				d	215	12
b	121	5	1	16			d	288	1	14				d	221	12
e	19	1	1	16			d	334	1	14				d	228	12
c	1	12	1	16			a	157	1	14				d	256	12
c	1	21	1	16			c	143	1	14				d	284	12
a	75	1	1	16			d	146	1	14				d	299	12
a	42	1	1	16			a	237	1	14				d	303	12
c	4	1	1	16			a	232	1	14				d	310	12
d	20	1	1	16			d	17	1	14				d	352	12
d	248	1	1	16			a	217	1	14				d	390	12
c	69	1	1	16			e	57	1	14				e	12	12
c	1	22	1	16			d	280	1	14				e	27	12
c	109	1	1	16			c	132	1	14				e	42	12
c	70	1	1	16			g	37	1	14				e	65	12
d	387	1	1	16			d	111	1	14				e	74	12
d	25	1	1	16			d	41	1	14				f	47	12
a	30	6	1	16			f	28	1	14				f	51	12
d	51	1	1	16			f	35	1	14				f	54	12
a	11	2	1	16			f	17	1	14				g	28	12
d	219	1	1	16			b	41	1	14				a	19	11
d	55	1	1	16			d	255	1	14				a	20	11
a	168	1	1	16			e	78	1	14				a	32	11
f	38	1	1	16			f	52	1	14				a	72	11
d	68	6	1	16			d	304	1	14				a	94	11
d	151	1	1	16			d	278	1	14				a	169	11
e	23	1	1	16			d	306	1	14				a	175	11
d	159	1	1	16			e	40	1	14				a	249	11
a	25	2	1	16			d	112	1	14				a	251	11
d	393	1	1	16			d	39	1	14				a	261	11
d	44	1	1	16			b	12	1	14				a	263	11
d	42	1	1	16			a	31	1	14				a	274	11
a	65	1	1	16			g	1	1	14				a	282	11
a	191	1	1	16			d	184	1	14				a	296	11
d	96	1	1	16			d	66	1	14				a	301	11
e	75	1	1	16			d	322	1	14				b	17	11
c	65	1	1	16			e	62	1	14				b	22	11
a	132	1	1	16			d	155	1	14				b	27	11
d	188	1	1	16			d	381	1	14				b	32	11
a	160	1	1	16			d	313	1	14				b	53	11
d	174	1	1	16			d	201	1	14				b	56	11
a	257	1	1	16			d	389	1	14				b	118	11
a	252	1	1	16			a	300	1	14				b	123	11
c	120	1	1	16			d	391	1	14				b	137	11
d	52	3	1	16			b	44	1	14				b	142	11
a	158	1	1	16			d	63	1	14				b	157	11
c	23	12	1	16			d	181	1	14				b	159	11
c	1	2	1	16			e	80	1	14				b	170	11
a	24	8	1	16			a	36	1	14				b	179	11
d	24	1	1	16			d	147	1	14				c	64	11
d	58	20	1	16			a	234	1	14				c	99	11
d	2	1	1	16			e	63	1	14				c	103	11
f	40	1	1	16			a	269	1	14				c	105	11
a	78	1	1	16			d	296	1	14				c	136	11
c	72	2	1	16			a	298	1	14				d	10	11
a	2	19	1	16			c	141	1	14				d	12	11
a	118	9	1	16			b	60	1	14				d	31	11
a	40	1	1	16			b	100	1	14				d	47	11
d	179	1	1	16			d	50	1	14				d	72	11
a	145	1	1	16			c	96	1	14				d	97	11
d	81	4	1	16			c	134	1	14				d	100	11
c	30	1	1	16			d	309	1	14				d	152	11
d	74	1	1	16			d	65	1	14				d	170	11
c	23	16	1	16			b	47	1	14				d	180	11
a	24	27	1	16			a	293	1	14				d	183	11
a	2	2	1	16			b	51	1	14				d	195	11
a	62	1	1	16			d	213	1	14				d	202	11
g	44	1	1	16			d	229	1	14				d	203	11
d	169	1	1	16			e	13	1	14				d	217	11
d	14	1	1	16			d	351	1	14				d	225	11
d	8	1	1	16			a	162	1	14				d	233	11
b	82	7	1	16			a	245	1	14				d	253	11
d	161	1	1	16			a	59	1	14				d	259	11
d	142	1	1	16			b	106	1	14				d	269	11
b	1	1	1	16			a	265	1	14				d	286	11
a	118	3	1	16			d	156	1	14				d	289	11
d	95	2	1	16			b	7	1	14				d	290	11
d	118	1	1	16			c	1	1	14				d	317	11
a	208	1	1	16			f	8	1	14				d	323	11
c	1	26	1	16			b	122	1	14				d	329	11
d	167	1	1	16			d	254	1	14				d	338	11
e	39	1	1	16			c	145	1	14				d	344	11
d	250	1	1	16			e	46	1	14				d	349	11
d	320	1	1	16			d	94	1	14				d	357	11
f	22	1	1	16			d	366	1	14				e	48	11
c	17	1	1	16			c	104	1	14				e	61	11
b	68	1	1	16			d	141	1	14				e	72	11
c	27	1	1	16			d	103	1	14				f	18	11
a	60	9	1	16			a	79	1	14				f	27	11
c	76	1	1	16			e	37	1	14				f	31	11
c	108	1	1	16			d	129	1	14				f	45	11
d	133	1	1	16			b	24	2	14				f	53	11
c	14	1	1	16			b	43	2	14				g	8	11
b	34	14	1	16			c	52	2	14				g	59	11
d	370	1	1	16			b	67	2	14				g	66	11
a	190	1	1	16			b	3	2	14				g	77	11
d	52	7	1	16			a	159	2	14				g	85	11
d	110	1	1	16			a	246	2	14				g	97	11
d	129	3	1	16			b	121	2	14				a	9	10
d	87	2	1	16			a	70	2	14				a	18	10
a	29	11	1	16			b	34	2	14				a	37	10
d	58	33	1	16			a	46	2	14				a	54	10
d	79	4	1	16			c	44	2	14				a	95	10
c	45	1	1	16			a	71	2	14				a	101	10
c	129	1	1	16			d	81	3	14				a	134	10
c	57	1	1	16			d	41	3	14				a	135	10
d	258	1	1	16			d	110	3	14				a	164	10
c	86	1	1	16			b	1	4	14				a	166	10
c	55	3	2	16			b	69	4	14				a	187	10
a	86	1	2	16			b	82	4	14				a	188	10
b	42	6	2	16			a	23	5	14				a	200	10
c	14	1	2	16			g	41	5	14				a	222	10
a	16	1	2	16			a	30	5	14				a	224	10
c	72	1	2	16			b	40	5	14				a	271	10
b	35	1	2	16			b	43	5	14				a	291	10
d	41	2	2	16			d	58	5	14				b	11	10
c	55	4	2	16			a	8	6	14				b	16	10
d	109	1	2	16			d	15	6	14				b	20	10
d	143	1	2	16			a	23	6	14				b	28	10
a	252	1	2	16			a	102	6	14				b	37	10
c	67	1	2	16			c	51	6	14				b	59	10
d	24	1	2	16			a	8	7	14				b	65	10
c	23	16	2	16			d	15	7	14				b	87	10
c	50	1	2	16			b	85	7	14				b	98	10
a	138	1	2	16			a	8	8	14				b	112	10
d	17	4	2	16			a	8	9	14				b	115	10
a	118	9	2	16			a	2	10	14				b	124	10
b	55	1	2	16			a	7	11	14				b	138	10
d	110	2	2	16			f	23	12	14				b	145	10
d	122	1	2	16			c	23	13	14				b	153	10
d	142	1	2	16			b	34	13	14				b	160	10
d	194	1	2	16			d	58	14	14				b	181	10
b	71	1	2	16			a	60	14	14				c	5	10
d	110	6	2	16			a	118	14	14				c	12	10
c	1	9	2	16			a	2	15	14				c	21	10
d	142	2	2	16			d	58	17	14				c	125	10
a	100	1	2	16			a	118	19	14				c	130	10
b	40	4	3	16			c	1	23	14				c	144	10
d	157	1	3	16			a	24	25	14				d	7	10
d	81	1	3	16			a	24	28	14				d	34	10
c	92	2	3	16			b	1	30	14				d	84	10
c	69	1	3	16			d	58	36	14				d	98	10
a	4	1	3	16			d	58	51	14				d	99	10
d	80	1	3	16			d	58	53	14				d	176	10
b	81	1	3	16			d	58	58	14				d	187	10
c	23	12	3	16			c	112	1	13				d	196	10
c	45	1	3	16			d	105	1	13				d	216	10
c	33	1	3	16			a	215	1	13				d	236	10
c	51	4	3	16			g	13	1	13				d	243	10
a	22	1	3	16			a	240	1	13				d	266	10
c	1	2	3	16			g	83	1	13				d	267	10
d	218	1	3	16			b	132	1	13				d	285	10
d	24	1	3	16			d	22	1	13				d	321	10
c	23	5	3	16			d	369	1	13				d	332	10
c	92	2	4	16			d	107	1	13				d	341	10
c	1	10	4	16			d	314	1	13				d	347	10
c	77	1	4	16			a	28	1	13				d	353	10
d	110	4	4	16			g	53	1	13				d	363	10
c	72	1	4	16			a	270	1	13				d	371	10
d	14	1	4	16			a	173	1	13				d	375	10
c	37	1	5	16			b	74	1	13				d	376	10
d	129	3	5	16			b	86	1	13				d	378	10
c	87	1	5	16			d	123	1	13				d	385	10
c	68	1	5	16			a	146	1	13				e	34	10
d	142	1	5	16			a	144	1	13				e	53	10
c	1	8	5	16			b	14	1	13				e	55	10
c	77	1	5	16			d	9	1	13				e	58	10
c	58	1	5	16			d	137	1	13				e	64	10
d	16	1	5	16			c	151	1	13				e	67	10
c	68	1	6	16			a	12	1	13				e	71	10
a	102	1	6	16			d	252	1	13				e	81	10
c	1	8	6	16			d	394	1	13				f	3	10
c	55	1	6	16			d	367	1	13				f	6	10
c	36	1	6	16			d	120	1	13				f	7	10
e	8	1	7	16			d	140	1	13				f	34	10
d	157	1	7	16			b	131	1	13				g	7	10
a	25	1	7	16			b	105	1	13				g	18	10
d	4	1	8	16			d	235	1	13				g	32	10
e	8	1	8	16			d	115	1	13				g	38	10
c	87	1	8	16			b	75	1	13				g	43	10
d	92	1	9	16			d	175	1	13				g	49	10
d	3	1	9	16			c	34	1	13				g	51	10
d	218	1	9	16			a	185	1	13				g	78	10
d	14	1	9	16			c	114	1	13				g	98	10
c	67	1	9	16			b	149	1	13				a	14	9
c	87	1	10	16			a	83	1	13				a	84	9
c	108	1	10	16			b	108	1	13				a	85	9
c	69	1	10	16			d	204	1	13				a	109	9
c	69	1	11	16			b	46	1	13				a	131	9
d	58	4	11	16			a	154	1	13				a	148	9
c	69	1	12	16			d	106	1	13				a	163	9
a	4	1	12	16			a	136	1	13				a	199	9
c	1	8	13	16			c	121	1	13				a	206	9
c	69	1	13	16			d	348	1	13				a	219	9
c	68	1	13	16			a	256	1	13				a	221	9
d	58	4	14	16			a	285	1	13				a	225	9
c	69	1	14	16			c	15	1	13				a	231	9
a	118	1	15	16			d	1	1	13				a	233	9
c	1	9	15	16			d	359	1	13				a	235	9
c	55	3	16	16			c	118	1	13				a	262	9
c	66	1	16	16			d	171	1	13				a	272	9
d	92	1	17	16			b	8	1	13				a	273	9
c	69	1	17	16			a	63	1	13				a	286	9
c	1	9	18	16			d	36	1	13				a	290	9
c	52	1	19	16			f	10	1	13				a	292	9
c	69	1	19	16			c	98	1	13				a	294	9
c	108	1	21	16			g	68	1	13				a	297	9
c	69	1	22	16			a	147	1	13				b	4	9
c	66	1	26	16			d	83	1	13				b	9	9
d	17	4	28	16			f	48	1	13				b	21	9
a	4	5	29	16			e	69	1	13				b	31	9
a	4	5	34	16			d	298	1	13				b	63	9
c	69	1	36	16			a	227	1	13				b	64	9
a	4	5	37	16			b	70	1	13				b	76	9
c	66	1	38	16			g	14	1	13				b	89	9
c	66	1	41	16			a	50	1	13				b	95	9
a	4	5	47	16			a	110	1	13				b	104	9
a	4	5	48	16			b	52	2	13				b	107	9
a	4	5	50	16			f	14	2	13				b	109	9
c	1	15	0	15			b	49	2	13				b	117	9
d	145	1	0	15			d	96	2	13				b	141	9
c	6	1	0	15			b	2	2	13				b	161	9
d	150	1	0	15			a	1	2	13				b	167	9
c	78	2	0	15			d	15	3	13				b	171	9
f	41	1	0	15			a	246	3	13				b	172	9
c	1	5	0	15			a	23	3	13				b	175	9
c	129	1	0	15			a	47	3	13				c	113	9
d	118	1	0	15			f	21	3	13				c	149	9
d	167	1	0	15			c	51	3	13				c	153	9
d	189	1	0	15			b	85	3	13				d	27	9
d	130	1	0	15			d	68	3	13				d	35	9
a	30	2	0	15			d	230	3	13				d	48	9
d	210	1	0	15			c	8	4	13				d	71	9
d	113	1	0	15			d	15	4	13				d	186	9
c	51	4	0	15			a	25	4	13				d	197	9
c	133	1	0	15			b	85	4	13				d	206	9
d	24	1	0	15			a	60	4	13				d	238	9
c	1	14	0	15			b	34	4	13				d	245	9
a	2	1	0	15			f	17	4	13				d	251	9
c	72	2	0	15			d	68	4	13				d	260	9
d	58	7	0	15			d	41	4	13				d	262	9
e	17	1	0	15			a	25	5	13				d	270	9
b	125	1	0	15			a	2	5	13				d	275	9
a	24	19	0	15			a	140	5	13				d	295	9
d	44	1	0	15			b	34	6	13				d	311	9
d	96	1	0	15			c	56	6	13				d	315	9
b	80	1	0	15			d	17	6	13				d	325	9
b	40	4	0	15			c	56	7	13				d	327	9
c	1	22	0	15			a	4	7	13				d	337	9
c	70	1	0	15			c	55	7	13				d	360	9
c	109	1	0	15			d	58	8	13				d	373	9
d	50	2	0	15			b	2	8	13				d	374	9
d	126	1	0	15			a	30	8	13				d	377	9
d	51	1	0	15			a	5	8	13				d	384	9
f	1	4	0	15			d	110	8	13				e	56	9
c	10	1	0	15			a	29	9	13				e	59	9
d	131	1	0	15			d	110	9	13				f	12	9
d	61	1	0	15			d	52	9	13				f	36	9
b	1	18	0	15			a	29	10	13				f	57	9
a	24	13	0	15			a	60	10	13				f	60	9
b	43	4	0	15			b	1	10	13				g	10	9
c	71	1	0	15			c	23	11	13				g	12	9
d	20	1	0	15			d	129	11	13				g	16	9
f	44	1	0	15			b	34	12	13				g	21	9
a	21	1	0	15			d	58	13	13				g	22	9
b	15	1	0	15			a	29	14	13				g	24	9
c	1	18	0	15			c	23	15	13				g	35	9
c	131	1	0	15			a	2	18	13				g	61	9
b	96	1	0	15			a	118	30	13				g	69	9
b	43	3	0	15			d	58	44	13				g	76	9
c	25	1	0	15			b	140	1	12				g	80	9
a	60	1	0	15			d	390	1	12				g	81	9
c	13	1	0	15			d	303	1	12				g	91	9
d	58	9	0	15			a	117	1	12				g	94	9
d	101	1	0	15			d	192	1	12				g	101	9
e	70	1	1	15			b	66	1	12				a	10	8
d	92	2	1	15			e	74	1	12				a	57	8
c	131	1	1	15			e	12	1	12				a	92	8
d	232	1	1	15			e	27	1	12				a	98	8
c	3	1	1	15			d	215	1	12				a	151	8
c	124	1	1	15			b	151	1	12				a	189	8
a	2	17	1	15			c	56	1	12				a	193	8
d	273	1	1	15			b	72	1	12				a	205	8
c	25	1	1	15			d	40	1	12				a	212	8
d	58	6	1	15			d	310	1	12				a	229	8
d	109	1	1	15			d	299	1	12				a	239	8
g	41	2	1	15			d	78	1	12				a	244	8
d	129	7	1	15			a	139	1	12				a	253	8
c	23	17	1	15			f	54	1	12				a	254	8
d	79	1	1	15			b	84	1	12				a	258	8
a	4	9	1	15			a	288	1	12				a	276	8
d	362	1	1	15			a	17	1	12				a	279	8
c	107	1	1	15			a	56	1	12				b	78	8
c	92	1	1	15			d	284	1	12				b	111	8
c	9	1	1	15			a	174	1	12				b	134	8
c	44	1	1	15			d	228	1	12				b	139	8
c	42	1	1	15			c	102	1	12				b	143	8
c	119	1	1	15			a	195	1	12				b	147	8
a	246	1	1	15			a	203	1	12				b	169	8
a	23	1	1	15			b	42	1	12				b	180	8
f	9	1	1	15			d	70	1	12				c	20	8
g	99	1	1	15			c	154	1	12				c	126	8
a	11	1	1	15			b	129	1	12				c	138	8
d	160	1	1	15			b	103	1	12				c	147	8
a	24	13	1	15			a	34	1	12				c	152	8
f	59	1	1	15			d	5	1	12				d	11	8
c	123	1	1	15			f	47	1	12				d	29	8
d	13	1	1	15			c	100	1	12				d	59	8
d	58	57	1	15			f	51	1	12				d	62	8
a	24	16	1	15			b	25	1	12				d	239	8
c	48	1	1	15			d	172	1	12				d	247	8
d	308	1	1	15			a	161	1	12				d	263	8
d	207	1	1	15			d	352	1	12				d	272	8
a	278	1	1	15			e	65	1	12				d	297	8
e	51	1	1	15			b	97	1	12				d	300	8
c	135	1	1	15			g	28	1	12				d	319	8
d	124	1	1	15			d	230	1	12				d	324	8
a	170	1	1	15			b	150	1	12				d	331	8
d	139	1	1	15			d	73	1	12				d	343	8
a	61	1	1	15			d	241	1	12				d	382	8
a	223	1	1	15			d	221	1	12				d	386	8
c	55	2	1	15			a	153	1	12				e	54	8
c	23	8	1	15			d	114	1	12				e	73	8
d	4	1	1	15			d	116	1	12				f	16	8
a	60	7	1	15			b	38	1	12				g	5	8
e	15	1	1	15			d	208	1	12				g	9	8
a	38	1	1	15			d	23	1	12				g	20	8
d	316	1	1	15			a	218	1	12				g	27	8
d	58	23	1	15			d	256	1	12				g	34	8
a	102	3	1	15			c	8	1	12				g	36	8
b	49	3	1	15			a	165	1	12				g	40	8
c	13	2	1	15			a	247	1	12				g	54	8
a	24	24	1	15			d	182	1	12				g	74	8
b	40	4	1	15			e	42	1	12				g	79	8
c	8	2	1	15			b	130	1	12				g	92	8
c	90	1	1	15			c	38	1	12				g	93	8
e	5	1	1	15			d	75	1	12				g	95	8
d	388	1	1	15			d	190	1	12				g	96	8
c	78	1	1	15			g	2	2	12				a	51	7
a	277	1	1	15			a	4	2	12				a	58	7
d	198	1	1	15			d	76	2	12				a	68	7
d	241	2	1	15			d	74	2	12				a	81	7
a	2	16	1	15			d	109	2	12				a	142	7
d	58	7	1	15			d	17	2	12				a	150	7
d	193	1	1	15			a	8	2	12				a	176	7
b	6	1	1	15			b	1	2	12				a	196	7
c	1	32	1	15			c	23	2	12				a	198	7
c	39	1	1	15			g	88	2	12				a	214	7
d	43	1	1	15			b	42	2	12				a	226	7
d	86	1	1	15			b	69	2	12				a	228	7
a	267	1	1	15			c	51	2	12				b	93	7
b	113	1	1	15			a	48	3	12				b	94	7
d	58	48	1	15			a	46	3	12				b	148	7
c	66	1	1	15			a	69	3	12				b	156	7
d	149	1	1	15			b	69	3	12				b	163	7
a	64	1	1	15			a	34	3	12				b	164	7
b	40	1	1	15			d	26	3	12				b	174	7
c	106	1	1	15			d	17	3	12				b	178	7
c	110	1	1	15			g	41	4	12				c	40	7
e	45	1	1	15			b	42	4	12				c	115	7
f	17	2	1	15			a	69	4	12				c	128	7
a	138	1	1	15			a	23	4	12				c	142	7
d	129	2	1	15			d	198	4	12				c	148	7
d	33	1	1	15			d	50	5	12				d	28	7
c	43	1	1	15			a	47	5	12				d	53	7
d	79	3	1	15			c	55	5	12				d	121	7
a	114	1	1	15			d	68	5	12				d	205	7
b	40	2	1	15			f	17	5	12				d	214	7
a	116	1	1	15			a	7	6	12				d	237	7
a	24	1	1	15			c	8	6	12				d	249	7
d	113	1	1	15			b	121	6	12				d	271	7
d	130	1	1	15			b	40	6	12				d	274	7
c	6	2	1	15			a	137	8	12				d	276	7
d	189	1	1	15			b	1	8	12				d	277	7
c	23	6	1	15			a	29	8	12				d	281	7
d	15	5	1	15			g	41	8	12				d	282	7
c	22	1	1	15			d	15	9	12				d	302	7
d	82	2	1	15			a	2	9	12				d	339	7
b	57	1	1	15			f	23	11	12				d	340	7
b	45	1	1	15			b	1	11	12				d	354	7
d	49	1	1	15			a	4	12	12				d	358	7
c	1	15	1	15			f	23	13	12				d	365	7
d	58	59	1	15			b	40	14	12				d	383	7
a	86	1	1	15			b	34	15	12				e	47	7
d	145	1	1	15			a	137	15	12				e	66	7
c	97	3	1	15			a	24	18	12				f	50	7
a	60	6	1	15			b	1	22	12				g	19	7
a	47	6	1	15			a	118	23	12				g	23	7
d	177	1	1	15			f	23	26	12				g	31	7
a	108	1	1	15			d	58	30	12				g	46	7
a	76	1	1	15			c	1	30	12				g	75	7
c	23	4	1	15			d	58	39	12				g	84	7
a	48	5	1	15			d	58	41	12				g	86	7
g	50	1	1	15			d	58	42	12				g	89	7
a	1	1	1	15			f	23	43	12				g	90	7
d	222	1	1	15			d	58	54	12				a	33	6
d	328	1	1	15			d	349	1	11				a	88	6
d	52	2	1	15			d	329	1	11				a	179	6
a	119	1	2	15			d	52	1	11				a	230	6
d	68	2	2	15			f	18	1	11				a	241	6
d	160	1	2	15			d	259	1	11				a	242	6
c	43	1	2	15			d	180	1	11				a	248	6
d	157	1	2	15			b	137	1	11				a	275	6
b	40	2	2	15			d	31	1	11				a	295	6
d	18	1	2	15			g	97	1	11				b	39	6
a	35	1	2	15			d	202	1	11				b	83	6
c	124	1	2	15			c	99	1	11				b	102	6
a	118	17	2	15			b	157	1	11				b	120	6
d	67	1	2	15			c	64	1	11				b	133	6
d	16	1	2	15			d	12	1	11				b	135	6
a	132	1	2	15			a	263	1	11				b	154	6
c	62	1	2	15			e	72	1	11				b	158	6
c	1	16	2	15			f	4	1	11				b	176	6
c	49	1	2	15			d	72	1	11				b	177	6
a	128	1	2	15			d	183	1	11				c	155	6
e	52	1	2	15			b	170	1	11				d	199	6
a	24	16	2	15			d	195	1	11				d	200	6
f	38	1	2	15			g	85	1	11				d	226	6
a	281	1	2	15			b	123	1	11				d	231	6
a	118	8	2	15			d	170	1	11				d	234	6
d	96	1	2	15			a	251	1	11				d	242	6
d	81	1	2	15			f	31	1	11				d	246	6
d	108	1	2	15			d	152	1	11				d	291	6
d	58	31	2	15			g	59	1	11				d	336	6
d	13	1	2	15			d	286	1	11				d	342	6
e	8	1	2	15			a	274	1	11				d	346	6
b	50	1	2	15			b	27	1	11				d	355	6
c	1	12	2	15			d	338	1	11				d	392	6
a	69	1	2	15			c	105	1	11				d	395	6
c	108	1	2	15			d	217	1	11				e	44	6
c	46	1	2	15			b	22	1	11				g	4	6
d	58	10	2	15			f	45	1	11				g	42	6
d	129	3	2	15			b	56	1	11				g	48	6
b	1	18	2	15			b	17	1	11				g	62	6
c	94	1	2	15			g	8	1	11				g	64	6
a	24	9	2	15			a	72	1	11				g	72	6
c	1	17	2	15			f	27	1	11				a	49	5
c	42	1	2	15			b	53	1	11				a	120	5
d	38	1	2	15			d	233	1	11				a	180	5
d	165	1	2	15			a	249	1	11				a	181	5
c	47	1	2	15			d	225	1	11				a	210	5
c	55	1	2	15			e	48	1	11				b	5	5
c	73	1	2	15			a	32	1	11				b	90	5
c	97	1	2	15			a	261	1	11				b	101	5
b	81	1	2	15			a	282	1	11				b	116	5
d	15	2	2	15			d	10	1	11				b	119	5
a	2	17	2	15			e	61	1	11				b	126	5
f	13	1	2	15			d	317	1	11				b	128	5
d	128	1	3	15			b	32	1	11				b	152	5
c	50	1	3	15			f	53	1	11				b	168	5
b	40	3	3	15			c	103	1	11				d	30	5
d	32	1	3	15			a	169	1	11				d	125	5
c	1	10	3	15			d	357	1	11				d	307	5
a	24	16	3	15			g	66	1	11				d	312	5
d	61	1	3	15			a	94	1	11				d	333	5
c	4	1	3	15			d	253	1	11				d	335	5
a	238	1	3	15			d	323	1	11				d	345	5
c	6	2	3	15			c	136	1	11				d	350	5
c	87	1	3	15			b	179	1	11				d	356	5
a	35	1	3	15			d	289	1	11				d	361	5
c	26	1	3	15			d	47	1	11				d	372	5
d	108	1	3	15			a	175	1	11				g	6	5
d	18	1	3	15			d	290	1	11				g	25	5
c	1	19	3	15			d	203	1	11				g	26	5
a	24	10	3	15			d	97	1	11				g	30	5
d	265	1	3	15			g	77	1	11				g	33	5
c	1	16	3	15			d	269	1	11				g	70	5
d	14	1	3	15			a	20	1	11				g	82	5
c	108	1	3	15			a	296	1	11				g	100	5
b	2	5	3	15			b	142	1	11				a	15	4
d	17	4	4	15			d	344	1	11				a	220	4
a	4	5	4	15			a	19	1	11				b	54	4
d	96	1	4	15			b	118	1	11				b	73	4
c	25	1	4	15			a	301	1	11				b	114	4
c	55	1	4	15			d	211	2	11				b	127	4
a	132	1	4	15			a	137	2	11				b	146	4
c	37	1	4	15			d	248	2	11				b	155	4
b	55	1	4	15			d	81	2	11				b	162	4
a	130	1	4	15			d	75	2	11				b	173	4
c	1	15	4	15			b	61	2	11				d	209	4
b	52	1	4	15			d	230	2	11				d	292	4
c	23	5	4	15			c	98	2	11				d	301	4
d	142	1	4	15			d	13	2	11				d	318	4
c	108	1	4	15			d	100	2	11				d	364	4
c	6	2	5	15			b	44	2	11				d	368	4
c	1	10	5	15			g	41	3	11				g	47	4
b	55	1	5	15			d	109	3	11				g	55	4
c	1	12	5	15			d	50	3	11				g	58	4
c	36	1	5	15			b	23	3	11				g	60	4
d	128	1	5	15			a	140	3	11				g	67	4
a	4	5	5	15			b	68	3	11				g	71	4
d	58	1	5	15			a	48	4	11				a	178	3
c	116	1	5	15			d	198	5	11				a	259	3
c	31	1	5	15			d	230	5	11				b	166	3
c	26	1	5	15			d	82	5	11				b	182	3
b	82	2	5	15			b	82	5	11				f	30	3
c	124	1	6	15			b	2	6	11				g	11	3
c	3	1	6	15			b	1	6	11				g	65	3
d	126	1	6	15			b	85	6	11				g	87	3
d	92	1	6	15			a	25	6	11				b	48	2
d	142	1	6	15			c	55	6	11				b	144	2
c	97	1	6	15			b	82	6	11				g	73	2
d	38	1	6	15			f	4	7	11
c	66	1	7	15			b	2	7	11
a	39	1	7	15			b	80	7	11
a	118	8	7	15			a	5	7	11
c	69	1	7	15			g	3	7	11
d	4	1	7	15			c	56	8	11
a	4	5	7	15			b	69	8	11
d	17	4	7	15			g	3	9	11
d	3	1	7	15			d	15	10	11
c	1	12	8	15			b	34	10	11
a	25	1	8	15			f	23	10	11
c	56	5	8	15			b	68	10	11
c	68	1	8	15			d	15	11	11
a	118	8	9	15			a	118	12	11
d	108	1	9	15			a	60	12	11
d	142	1	9	15			b	1	14	11
c	47	1	9	15			a	2	14	11
a	102	1	9	15			b	69	14	11
a	118	1	10	15			a	24	21	11
d	108	1	10	15			c	1	27	11
d	92	1	11	15			b	1	27	11
a	4	5	11	15			a	118	28	11
c	66	1	11	15			f	23	30	11
c	1	9	12	15			c	1	33	11
d	92	1	12	15			d	58	38	11
d	14	1	12	15			d	58	49	11
c	55	1	13	15			a	135	1	10
c	37	1	14	15			a	101	1	10
c	55	3	14	15			a	291	1	10
c	68	1	14	15			d	321	1	10
d	92	1	15	15			d	341	1	10
d	218	1	15	15			b	115	1	10
b	82	2	15	15			g	32	1	10
c	52	1	15	15			a	18	1	10
c	69	1	16	15			f	3	1	10
c	66	1	17	15			g	51	1	10
a	4	1	18	15			b	160	1	10
c	108	1	23	15			b	28	1	10
c	47	1	23	15			d	84	1	10
c	66	1	24	15			a	9	1	10
a	4	5	25	15			d	176	1	10
c	66	1	25	15			b	112	1	10
c	37	1	26	15			d	385	1	10
a	4	5	39	15			a	140	1	10
c	69	1	40	15			d	266	1	10
c	66	1	43	15			b	3	1	10
c	66	1	51	15			d	371	1	10
d	8	1	0	14			b	16	1	10
d	58	10	0	14			a	164	1	10
g	50	1	0	14			a	54	1	10
d	52	2	0	14			c	144	1	10
a	118	17	0	14			b	159	1	10
b	34	13	0	14			a	166	1	10
a	118	3	0	14			g	98	1	10
f	43	1	0	14			e	67	1	10
a	35	1	0	14			a	224	1	10
b	1	30	0	14			b	87	1	10
b	91	1	0	14			e	58	1	10
d	58	58	0	14			a	188	1	10
d	110	6	0	14			d	347	1	10
a	118	16	0	14			e	64	1	10
d	110	3	0	14			b	124	1	10
d	58	32	0	14			g	38	1	10
a	29	6	0	14			d	64	1	10
g	44	1	0	14			c	12	1	10
c	1	1	0	14			d	353	1	10
b	18	1	0	14			a	95	1	10
b	122	1	0	14			d	243	1	10
d	154	1	0	14			g	7	1	10
d	198	1	0	14			d	375	1	10
d	17	1	0	14			d	99	1	10
b	43	2	0	14			f	34	1	10
d	26	1	0	14			b	121	1	10
d	185	1	0	14			c	21	1	10
d	93	1	0	14			g	18	1	10
a	40	1	0	14			b	11	1	10
f	9	1	0	14			g	78	1	10
a	209	1	0	14			b	23	1	10
c	120	1	0	14			b	37	1	10
a	160	1	0	14			d	378	1	10
d	15	1	0	14			d	332	1	10
d	58	18	0	14			d	196	1	10
d	37	1	0	14			d	7	1	10
d	58	5	0	14			b	34	1	10
d	288	1	0	14			a	37	1	10
c	48	1	0	14			g	49	1	10
c	123	1	0	14			a	187	1	10
a	28	3	0	14			d	363	1	10
c	44	2	0	14			a	134	1	10
d	166	1	0	14			d	267	1	10
a	11	2	0	14			f	6	1	10
b	50	1	0	14			a	271	1	10
c	1	21	0	14			a	200	1	10
e	19	1	0	14			b	65	1	10
a	24	3	0	14			b	145	1	10
b	60	1	0	14			d	100	1	10
a	5	3	0	14			c	5	1	10
f	42	1	0	14			b	61	1	10
d	41	5	0	14			e	34	1	10
d	112	1	0	14			b	138	1	10
b	40	5	0	14			b	20	1	10
c	56	4	0	14			d	34	1	10
c	32	1	0	14			e	55	1	10
c	72	3	0	14			g	43	1	10
a	2	20	1	14			d	236	1	10
d	15	7	1	14			d	376	1	10
d	112	1	1	14			c	130	1	10
b	43	3	1	14			e	71	1	10
a	24	29	1	14			d	216	1	10
b	40	5	1	14			a	222	1	10
a	102	6	1	14			d	187	1	10
a	36	1	1	14			e	53	1	10
d	135	1	1	14			c	125	1	10
e	80	1	1	14			d	285	1	10
d	255	1	1	14			e	81	1	10
b	82	4	1	14			f	7	1	10
a	8	6	1	14			b	98	1	10
a	30	5	1	14			b	59	1	10
d	381	1	1	14			b	181	1	10
b	36	1	1	14			b	153	1	10
a	69	1	1	14			d	58	2	10
b	51	1	1	14			a	140	2	10
d	389	1	1	14			d	67	2	10
a	300	1	1	14			d	43	2	10
a	246	2	1	14			b	30	2	10
c	96	1	1	14			d	153	2	10
d	50	1	1	14			d	98	2	10
d	201	1	1	14			b	85	2	10
b	60	1	1	14			g	3	2	10
d	58	14	1	14			b	2	3	10
g	3	11	1	14			a	60	3	10
a	159	2	1	14			b	1	3	10
a	8	3	1	14			b	3	3	10
a	157	1	1	14			d	198	3	10
a	71	2	1	14			b	84	3	10
a	260	1	1	14			c	26	3	10
d	334	1	1	14			c	52	3	10
a	7	11	1	14			a	30	3	10
a	118	19	1	14			a	39	3	10
d	74	3	1	14			b	61	4	10
a	232	1	1	14			b	80	4	10
a	237	1	1	14			d	50	4	10
a	28	3	1	14			d	129	4	10
a	59	1	1	14			b	3	4	10
c	1	3	1	14			a	30	4	10
d	58	11	1	14			b	34	5	10
b	34	2	1	14			a	60	5	10
a	299	1	1	14			a	118	5	10
a	8	8	1	14			b	1	5	10
d	283	1	1	14			b	84	5	10
d	280	1	1	14			b	80	6	10
e	37	1	1	14			b	40	7	10
a	79	1	1	14			d	17	7	10
a	2	10	1	14			c	8	7	10
g	1	1	1	14			b	1	7	10
c	89	1	1	14			b	34	7	10
d	264	1	1	14			d	68	8	10
e	46	1	1	14			a	2	8	10
d	111	1	1	14			d	79	9	10
a	217	1	1	14			a	5	9	10
d	224	1	1	14			d	129	9	10
d	15	1	1	14			g	41	10	10
d	102	1	1	14			a	8	10	10
d	15	6	1	14			c	8	10	10
d	79	5	1	14			d	58	12	10
d	261	1	1	14			b	1	12	10
a	265	1	1	14			b	1	13	10
b	106	1	1	14			a	7	13	10
e	43	1	1	14			b	69	13	10
a	24	15	1	14			a	4	14	10
d	81	3	1	14			g	41	14	10
e	24	1	1	14			a	60	15	10
a	118	17	1	14			f	23	15	10
e	35	1	1	14			a	29	15	10
a	4	3	1	14			g	41	16	10
d	229	1	1	14			a	60	16	10
b	58	1	1	14			f	23	18	10
c	122	1	1	14			b	1	21	10
a	8	7	1	14			a	118	21	10
d	93	1	1	14			a	118	22	10
e	17	1	1	14			f	23	22	10
c	88	1	1	14			b	1	23	10
a	245	1	1	14			d	58	24	10
b	62	1	1	14			f	23	27	10
a	162	1	1	14			b	1	28	10
f	28	1	1	14			d	58	40	10
d	141	1	1	14			f	23	42	10
d	279	1	1	14			d	58	61	10
d	366	1	1	14			d	58	62	10
d	41	1	1	14			g	21	1	9
g	37	1	1	14			b	64	1	9
c	52	2	1	14			d	295	1	9
c	1	5	1	14			e	56	1	9
d	129	1	1	14			a	273	1	9
d	305	1	1	14			d	251	1	9
b	84	2	1	14			a	109	1	9
d	103	1	1	14			a	286	1	9
e	57	1	1	14			a	163	1	9
b	121	4	1	14			b	9	1	9
d	58	31	1	14			a	148	1	9
d	134	1	1	14			d	35	1	9
d	326	1	1	14			b	4	1	9
a	234	1	1	14			d	197	1	9
b	136	1	1	14			d	27	1	9
d	39	1	1	14			g	69	1	9
e	40	1	1	14			g	94	1	9
a	2	15	1	14			b	117	1	9
b	69	4	1	14			a	199	1	9
a	4	6	1	14			g	81	1	9
f	52	1	1	14			b	67	1	9
a	269	1	1	14			b	109	1	9
e	78	1	1	14			a	235	1	9
c	23	13	1	14			g	10	1	9
c	116	1	1	14			a	131	1	9
b	41	1	1	14			b	95	1	9
a	28	2	1	14			a	219	1	9
c	44	3	1	14			g	80	1	9
f	17	1	1	14			d	325	1	9
a	43	1	1	14			b	107	1	9
a	52	1	1	14			d	260	1	9
f	35	1	1	14			d	377	1	9
c	51	4	1	14			b	76	1	9
d	181	1	1	14			f	57	1	9
d	58	17	1	14			a	292	1	9
a	39	2	1	14			a	297	1	9
a	41	1	1	14			b	24	1	9
c	84	1	1	14			g	61	1	9
b	26	1	1	14			a	84	1	9
d	309	1	1	14			b	31	1	9
a	141	1	1	14			a	14	1	9
b	100	1	1	14			d	327	1	9
a	24	25	1	14			a	231	1	9
c	78	2	1	14			a	159	1	9
c	1	1	1	14			d	270	1	9
f	41	1	1	14			f	12	1	9
c	1	24	1	14			d	315	1	9
a	298	1	1	14			b	141	1	9
d	58	51	1	14			d	373	1	9
d	268	1	2	14			a	290	1	9
c	57	1	2	14			d	48	1	9
c	91	1	2	14			d	98	1	9
c	52	1	2	14			a	221	1	9
b	34	9	2	14			d	245	1	9
d	79	3	2	14			e	59	1	9
d	95	2	2	14			f	60	1	9
a	22	1	2	14			d	360	1	9
c	24	1	2	14			d	337	1	9
e	76	1	2	14			d	206	1	9
d	14	1	2	14			d	384	1	9
a	160	1	2	14			d	238	1	9
c	23	5	2	14			g	101	1	9
a	278	1	2	14			f	36	1	9
c	72	2	2	14			b	161	1	9
d	131	1	2	14			c	149	1	9
a	289	1	2	14			a	85	1	9
c	23	12	2	14			b	21	1	9
c	48	1	2	14			d	262	1	9
d	129	6	2	14			b	171	1	9
a	60	8	2	14			d	275	1	9
a	2	7	2	14			a	70	1	9
c	37	1	2	14			d	311	1	9
d	150	1	2	14			a	233	1	9
b	47	1	2	14			a	225	1	9
b	30	5	2	14			g	24	1	9
d	218	1	2	14			g	22	1	9
a	4	6	2	14			g	35	1	9
d	227	1	2	14			b	172	1	9
d	104	1	2	14			d	374	1	9
d	265	1	2	14			c	153	1	9
a	156	1	2	14			c	113	1	9
d	92	2	2	14			b	89	1	9
b	34	13	2	14			a	206	1	9
d	3	1	3	14			b	104	1	9
d	89	1	3	14			a	272	1	9
d	151	1	3	14			g	41	1	9
a	204	1	3	14			g	91	1	9
c	1	9	3	14			a	294	1	9
a	43	1	3	14			g	16	1	9
b	122	1	3	14			g	12	1	9
c	77	1	3	14			b	175	1	9
c	58	1	3	14			g	76	1	9
c	116	1	3	14			a	262	1	9
c	66	1	3	14			b	63	1	9
f	13	1	4	14			d	71	1	9
c	60	1	4	14			b	167	1	9
a	152	1	4	14			d	9	2	9
a	118	9	4	14			b	35	2	9
c	7	1	4	14			b	45	2	9
b	121	4	4	14			a	144	2	9
a	118	8	4	14			f	1	2	9
c	116	1	4	14			b	7	2	9
a	100	1	4	14			a	34	2	9
b	30	5	5	14			c	47	2	9
d	2	1	5	14			b	70	3	9
b	121	4	5	14			b	38	3	9
c	66	1	5	14			a	137	3	9
d	24	1	5	14			b	121	3	9
a	4	5	6	14			a	40	3	9
c	66	1	6	14			b	38	4	9
d	159	1	6	14			a	34	4	9
a	160	1	6	14			b	23	4	9
d	2	1	6	14			b	68	4	9
c	1	2	6	14			a	118	4	9
c	56	5	6	14			f	4	4	9
b	40	4	6	14			d	230	4	9
c	6	2	6	14			b	69	5	9
d	218	1	6	14			c	51	5	9
c	69	1	6	14			b	80	5	9
d	16	1	7	14			f	4	5	9
d	2	1	7	14			d	74	5	9
a	102	1	7	14			f	1	5	9
c	36	1	7	14			b	61	6	9
d	159	1	7	14			g	3	6	9
c	108	1	8	14			d	230	6	9
d	17	4	8	14			b	68	6	9
c	55	3	8	14			f	17	6	9
c	1	9	8	14			g	41	7	9
c	124	1	8	14			a	23	7	9
c	2	1	8	14			b	42	7	9
d	17	4	9	14			b	68	8	9
c	1	9	10	14			c	8	8	9
d	14	1	10	14			b	80	8	9
d	142	1	10	14			d	15	8	9
d	129	3	10	14			d	129	8	9
d	157	1	10	14			b	34	8	9
d	58	4	10	14			b	1	9	9
d	58	18	10	14			g	3	10	9
b	82	2	11	14			d	52	10	9
a	39	1	11	14			d	15	12	9
a	4	5	12	14			b	69	12	9
d	159	1	12	14			b	40	13	9
a	35	1	13	14			g	3	13	9
c	2	1	13	14			f	23	14	9
c	66	1	13	14			g	3	15	9
d	92	1	14	14			b	1	15	9
b	82	2	14	14			b	40	15	9
d	3	1	16	14			b	40	16	9
c	1	9	17	14			a	7	17	9
d	58	4	17	14			f	23	25	9
a	4	5	19	14			d	58	25	9
d	17	4	20	14			a	118	25	9
c	47	1	20	14			f	23	28	9
c	66	1	20	14			a	118	29	9
c	37	1	21	14			f	23	31	9
d	3	1	22	14			b	1	32	9
c	37	1	25	14			f	23	33	9
c	69	1	26	14			b	1	33	9
c	66	1	28	14			d	58	43	9
c	69	1	29	14			d	58	52	9
c	69	1	30	14			d	58	55	9
c	66	1	31	14			g	34	1	8
a	4	5	35	14			c	152	1	8
a	4	5	36	14			d	382	1	8
a	4	5	46	14			g	36	1	8
c	66	1	60	14			e	54	1	8
d	110	1	0	13			d	297	1	8
a	39	2	0	13			a	212	1	8
a	41	1	0	13			g	92	1	8
c	27	1	0	13			d	76	1	8
a	86	1	0	13			d	95	1	8
c	121	1	0	13			g	96	1	8
c	74	1	0	13			d	239	1	8
d	177	1	0	13			d	300	1	8
d	106	1	0	13			b	143	1	8
b	34	9	0	13			b	78	1	8
b	69	4	0	13			c	126	1	8
b	2	2	0	13			g	5	1	8
b	82	1	0	13			b	111	1	8
b	33	1	0	13			a	276	1	8
b	149	1	0	13			a	244	1	8
c	55	4	0	13			f	16	1	8
d	52	8	0	13			g	79	1	8
a	52	1	0	13			d	186	1	8
b	45	1	0	13			d	263	1	8
d	86	1	0	13			a	151	1	8
d	129	1	0	13			a	57	1	8
c	28	1	0	13			a	239	1	8
b	84	2	0	13			d	62	1	8
a	28	1	0	13			b	77	1	8
a	138	1	0	13			a	205	1	8
d	169	1	0	13			b	139	1	8
d	15	6	0	13			b	180	1	8
c	6	2	0	13			g	20	1	8
d	351	1	0	13			a	193	1	8
c	88	1	0	13			a	229	1	8
d	77	1	0	13			d	59	1	8
a	24	12	0	13			b	85	1	8
d	159	1	0	13			b	169	1	8
c	89	1	0	13			d	386	1	8
b	29	1	0	13			g	3	1	8
d	41	3	0	13			b	134	1	8
a	24	16	0	13			d	272	1	8
c	59	1	0	13			d	29	1	8
d	32	1	0	13			g	40	1	8
d	146	1	0	13			a	254	1	8
g	17	1	0	13			a	46	1	8
d	211	1	0	13			d	247	1	8
b	36	1	0	13			a	279	1	8
b	47	1	0	13			a	92	1	8
d	367	1	0	13			f	23	1	8
d	4	1	0	13			d	343	1	8
a	83	1	0	13			g	9	1	8
c	146	1	0	13			a	189	1	8
d	273	1	0	13			a	98	1	8
b	44	1	0	13			d	319	1	8
a	97	1	0	13			c	147	1	8
b	46	1	1	13			a	5	1	8
a	146	1	1	13			e	73	1	8
f	17	4	1	13			g	54	1	8
b	81	1	1	13			g	93	1	8
c	97	1	1	13			a	10	1	8
a	144	1	1	13			d	324	1	8
c	8	4	1	13			b	147	1	8
d	58	13	1	13			d	11	1	8
a	60	10	1	13			a	258	1	8
d	123	1	1	13			g	95	1	8
b	75	1	1	13			g	74	1	8
a	2	18	1	13			a	253	1	8
d	120	1	1	13			g	27	1	8
d	140	1	1	13			c	20	1	8
d	155	1	1	13			c	138	1	8
b	82	3	1	13			d	331	1	8
c	56	6	1	13			g	50	2	8
a	53	1	1	13			b	88	2	8
d	137	1	1	13			b	159	2	8
c	71	1	1	13			d	26	2	8
d	394	1	1	13			d	83	2	8
a	70	2	1	13			a	23	2	8
d	252	1	1	13			d	198	2	8
f	44	1	1	13			a	69	2	8
c	151	1	1	13			b	80	3	8
f	48	1	1	13			b	34	3	8
c	143	1	1	13			f	23	3	8
e	60	1	1	13			c	23	3	8
a	152	1	1	13			b	7	3	8
d	41	3	1	13			b	77	3	8
d	68	4	1	13			a	159	4	8
c	59	1	1	13			a	5	4	8
d	369	1	1	13			a	137	4	8
a	29	10	1	13			f	23	5	8
a	4	7	1	13			b	61	5	8
c	101	1	1	13			b	3	5	8
a	215	1	1	13			a	8	5	8
a	46	2	1	13			d	17	5	8
c	112	1	1	13			b	68	5	8
a	63	1	1	13			a	5	6	8
c	10	1	1	13			b	30	6	8
a	240	1	1	13			b	3	7	8
b	2	8	1	13			g	41	9	8
c	23	15	1	13			b	69	9	8
a	5	3	1	13			b	2	9	8
a	209	1	1	13			d	129	10	8
b	69	7	1	13			a	7	10	8
d	9	1	1	13			b	68	11	8
a	50	1	1	13			a	137	11	8
d	58	16	1	13			b	40	11	8
a	173	1	1	13			g	41	11	8
d	94	1	1	13			b	34	11	8
a	270	1	1	13			a	2	12	8
c	132	1	1	13			a	60	13	8
b	70	1	1	13			d	15	14	8
d	41	4	1	13			b	69	15	8
b	85	7	1	13			b	1	16	8
a	60	2	1	13			a	29	17	8
e	69	1	1	13			g	41	17	8
d	314	1	1	13			b	40	17	8
a	246	3	1	13			a	118	18	8
a	147	1	1	13			a	24	20	8
d	156	1	1	13			a	2	21	8
f	14	2	1	13			d	58	22	8
d	58	36	1	13			b	1	24	8
d	22	1	1	13			a	118	24	8
a	2	5	1	13			f	23	24	8
d	110	4	1	13			b	1	25	8
a	140	5	1	13			a	118	26	8
a	29	14	1	13			b	1	26	8
a	118	30	1	13			d	58	27	8
c	23	11	1	13			c	1	29	8
d	359	1	1	13			b	1	31	8
d	171	1	1	13			f	23	35	8
g	13	1	1	13			f	23	38	8
a	23	5	1	13			c	148	1	7
d	91	1	1	13			c	128	1	7
c	104	1	1	13			d	274	1	7
f	23	16	1	13			b	178	1	7
d	58	8	1	13			c	40	1	7
d	45	1	1	13			d	276	1	7
a	110	1	1	13			c	115	1	7
a	213	1	1	13			b	163	1	7
a	289	1	1	13			b	148	1	7
a	25	5	1	13			d	354	1	7
c	56	7	1	13			a	228	1	7
g	53	1	1	13			g	75	1	7
b	122	1	1	13			g	46	1	7
a	118	6	1	13			a	58	1	7
a	5	2	1	13			g	23	1	7
a	29	9	1	13			d	205	1	7
a	227	1	1	13			a	68	1	7
a	31	1	1	13			d	365	1	7
b	14	1	1	13			g	2	1	7
a	24	10	1	13			d	237	1	7
c	1	23	1	13			b	174	1	7
a	154	1	1	13			a	176	1	7
d	58	56	1	13			d	28	1	7
d	110	8	1	13			d	358	1	7
b	8	1	1	13			a	226	1	7
a	23	3	1	13			b	93	1	7
d	52	8	1	13			b	164	1	7
b	85	4	1	13			e	66	1	7
b	7	1	1	13			g	89	1	7
b	3	6	1	13			g	19	1	7
c	114	1	1	13			b	94	1	7
a	25	4	1	13			g	88	1	7
g	41	5	1	13			b	69	1	7
a	185	1	1	13			d	340	1	7
a	285	1	1	13			a	51	1	7
d	58	44	1	13			g	90	1	7
b	85	3	1	13			d	277	1	7
d	213	1	1	13			a	198	1	7
f	21	3	1	13			b	156	1	7
a	136	1	1	13			a	81	1	7
a	12	1	1	13			a	214	1	7
a	8	9	1	13			d	281	1	7
d	110	9	1	13			d	249	1	7
d	348	1	1	13			g	31	1	7
a	256	1	1	13			d	383	1	7
a	30	8	1	13			c	142	1	7
a	47	3	1	13			d	282	1	7
c	121	1	1	13			a	142	1	7
b	26	1	2	13			a	196	1	7
c	1	15	2	13			e	47	1	7
c	107	1	2	13			d	302	1	7
a	3	1	2	13			f	50	1	7
d	322	1	2	13			g	86	1	7
b	34	6	2	13			d	214	1	7
b	82	1	2	13			a	150	1	7
d	278	1	2	13			d	53	1	7
e	18	1	2	13			d	121	1	7
b	86	1	2	13			d	339	1	7
a	25	4	2	13			b	2	1	7
d	15	4	2	13			g	84	1	7
d	159	1	2	13			d	271	1	7
g	44	1	2	13			b	76	2	7
a	7	8	2	13			d	170	2	7
d	166	1	2	13			c	67	2	7
c	1	28	2	13			a	38	2	7
b	6	1	2	13			b	70	2	7
d	110	3	2	13			b	129	2	7
d	254	1	2	13			b	6	2	7
c	1	2	2	13			g	3	3	7
c	61	1	2	13			a	159	3	7
c	1	22	2	13			f	17	3	7
d	21	1	2	13			d	82	3	7
a	80	1	2	13			b	81	4	7
c	1	21	2	13			f	23	4	7
d	65	1	2	13			b	84	4	7
b	60	1	2	13			c	52	4	7
d	58	3	2	13			d	52	4	7
a	116	1	2	13			d	82	4	7
g	39	1	2	13			d	129	5	7
d	63	1	2	13			d	110	5	7
a	8	3	3	13			d	52	5	7
d	68	3	3	13			d	79	6	7
d	96	1	3	13			f	4	6	7
d	92	1	3	13			d	52	6	7
c	19	1	3	13			b	121	7	7
a	4	5	3	13			a	137	7	7
a	111	1	3	13			b	40	8	7
d	17	4	3	13			a	4	8	7
c	23	10	3	13			b	42	8	7
b	43	4	3	13			b	68	9	7
a	3	1	3	13			a	4	10	7
a	102	4	3	13			d	110	10	7
c	3	1	3	13			b	69	10	7
a	243	1	3	13			a	137	10	7
c	1	18	3	13			a	5	10	7
a	52	1	3	13			a	4	11	7
b	82	1	3	13			a	118	11	7
d	142	1	3	13			a	29	12	7
d	194	1	3	13			a	137	13	7
d	145	1	3	13			g	3	14	7
c	124	1	4	13			d	58	15	7
b	29	1	4	13			b	1	17	7
b	71	1	4	13			b	34	18	7
b	92	1	4	13			b	34	19	7
a	278	1	4	13			f	23	19	7
d	58	4	4	13			a	118	20	7
d	20	1	4	13			d	58	34	7
c	69	1	4	13			f	23	40	7
b	1	1	4	13			d	58	47	7
c	55	3	4	13			d	58	50	7
b	34	4	4	13			b	120	1	6
d	1	1	4	13			a	88	1	6
a	39	1	4	13			d	336	1	6
d	24	1	4	13			a	248	1	6
a	5	2	4	13			b	39	1	6
c	1	16	4	13			d	246	1	6
c	7	1	5	13			d	226	1	6
d	15	1	5	13			c	155	1	6
a	128	1	5	13			g	42	1	6
d	89	1	5	13			b	135	1	6
d	58	4	5	13			d	231	1	6
d	3	1	5	13			d	291	1	6
c	55	3	6	13			a	295	1	6
d	24	1	6	13			g	48	1	6
d	4	1	6	13			b	176	1	6
c	26	2	6	13			b	102	1	6
a	118	1	6	13			a	33	1	6
c	47	1	6	13			d	342	1	6
d	129	3	6	13			d	199	1	6
d	108	1	7	13			d	355	1	6
c	116	1	7	13			a	179	1	6
c	68	1	7	13			a	241	1	6
a	35	1	7	13			b	83	1	6
c	23	10	7	13			g	62	1	6
b	40	4	7	13			b	154	1	6
d	32	1	7	13			g	64	1	6
a	100	1	8	13			d	242	1	6
d	3	1	8	13			g	4	1	6
d	14	1	8	13			d	395	1	6
c	56	5	9	13			b	133	1	6
d	110	3	9	13			b	177	1	6
c	1	8	9	13			d	234	1	6
c	87	1	9	13			d	392	1	6
d	2	1	10	13			b	158	1	6
a	4	5	10	13			d	346	1	6
d	17	4	10	13			a	242	1	6
b	29	1	10	13			g	72	1	6
b	29	1	11	13			e	44	1	6
d	218	1	12	13			d	200	1	6
c	55	3	12	13			a	230	1	6
b	82	2	12	13			a	275	1	6
a	4	5	13	13			b	68	2	6
d	157	1	13	13			b	72	2	6
c	108	1	13	13			g	16	2	6
d	157	1	14	13			b	55	2	6
c	52	1	14	13			f	23	2	6
c	66	1	14	13			c	10	3	6
c	66	1	15	13			c	92	3	6
c	55	3	15	13			c	8	3	6
b	1	18	16	13			b	45	3	6
c	37	1	16	13			g	2	3	6
c	47	1	16	13			b	7	4	6
c	52	1	18	13			a	140	4	6
d	17	4	18	13			g	3	4	6
d	58	4	19	13			b	38	5	6
a	118	1	20	13			a	159	5	6
c	69	1	20	13			b	7	5	6
c	52	1	20	13			g	3	5	6
d	3	1	23	13			a	140	6	6
c	37	1	24	13			b	69	6	6
d	17	4	25	13			b	68	7	6
d	17	4	26	13			f	23	8	6
c	69	1	27	13			d	79	8	6
a	118	1	27	13			a	137	9	6
a	4	5	31	13			a	118	13	6
c	69	1	35	13			a	118	15	6
c	66	1	36	13			a	4	15	6
c	69	1	41	13			g	3	16	6
a	4	5	43	13			b	34	16	6
c	66	1	44	13			b	1	19	6
b	26	1	0	12			g	3	19	6
f	14	1	0	12			b	1	20	6
a	141	1	0	12			f	23	34	6
b	52	1	0	12			d	58	46	6
d	58	17	0	12			g	25	1	5
b	34	4	0	12			d	361	1	5
d	227	1	0	12			g	100	1	5
d	79	3	0	12			b	128	1	5
a	208	1	0	12			b	152	1	5
a	236	1	0	12			d	356	1	5
d	5	1	0	12			a	120	1	5
c	52	1	0	12			b	101	1	5
a	56	1	0	12			b	90	1	5
d	147	1	0	12			b	168	1	5
a	114	1	0	12			g	6	1	5
a	4	3	0	12			a	49	1	5
a	23	6	0	12			d	333	1	5
b	108	1	0	12			b	119	1	5
b	42	4	0	12			d	350	1	5
a	43	1	0	12			a	180	1	5
b	74	1	0	12			d	345	1	5
c	104	1	0	12			d	372	1	5
a	218	1	0	12			g	70	1	5
d	33	1	0	12			b	126	1	5
b	7	1	0	12			d	30	1	5
f	23	12	0	12			d	312	1	5
e	52	1	0	12			b	116	1	5
d	58	36	0	12			d	125	1	5
g	83	1	0	12			d	335	1	5
d	68	1	0	12			g	30	1	5
d	171	1	0	12			a	210	1	5
d	52	9	0	12			a	181	1	5
d	58	16	0	12			g	26	1	5
c	38	1	0	12			d	307	1	5
a	60	7	0	12			b	5	1	5
c	140	1	0	12			g	82	1	5
c	135	1	0	12			g	33	1	5
c	23	2	0	12			c	9	2	5
b	132	1	0	12			d	186	2	5
f	10	1	0	12			d	94	2	5
d	36	1	0	12			a	10	2	5
b	140	1	0	12			b	81	2	5
c	46	1	0	12			g	16	3	5
a	119	1	0	12			b	55	3	5
b	105	1	0	12			b	42	3	5
d	9	1	0	12			b	81	3	5
b	46	1	0	12			d	67	4	5
c	51	1	0	12			b	85	5	5
a	139	1	0	12			b	61	7	5
c	34	1	0	12			f	23	7	5
d	58	6	0	12			b	61	8	5
g	39	1	0	12			b	3	8	5
f	32	1	0	12			f	23	9	5
d	135	1	0	12			b	40	9	5
a	288	1	1	12			b	69	11	5
f	51	1	1	12			a	60	11	5
c	8	6	1	12			b	40	12	5
e	63	1	1	12			g	3	12	5
a	7	6	1	12			a	137	12	5
f	47	1	1	12			g	41	18	5
f	23	43	1	12			f	23	20	5
d	109	2	1	12			f	23	21	5
c	6	3	1	12			f	23	37	5
d	306	1	1	12			b	155	1	4
a	34	1	1	12			b	173	1	4
d	58	26	1	12			a	220	1	4
d	58	30	1	12			g	47	1	4
d	310	1	1	12			g	55	1	4
c	34	1	1	12			g	60	1	4
c	72	3	1	12			d	82	1	4
b	92	1	1	12			a	137	1	4
d	299	1	1	12			g	71	1	4
d	143	1	1	12			d	292	1	4
d	58	9	1	12			b	146	1	4
f	46	1	1	12			d	318	1	4
d	223	1	1	12			d	209	1	4
d	367	1	1	12			b	54	1	4
b	47	1	1	12			g	67	1	4
a	195	1	1	12			b	114	1	4
d	115	1	1	12			g	58	1	4
c	102	1	1	12			a	15	1	4
g	28	1	1	12			d	368	1	4
c	23	10	1	12			b	73	1	4
g	2	2	1	12			d	301	1	4
e	65	1	1	12			b	127	1	4
d	89	1	1	12			b	162	1	4
a	96	1	1	12			d	364	1	4
d	68	5	1	12			f	4	2	4
d	212	1	1	12			a	64	2	4
b	43	4	1	12			a	40	2	4
d	228	1	1	12			b	61	3	4
a	174	1	1	12			b	72	3	4
b	25	1	1	12			b	67	3	4
d	146	1	1	12			a	39	4	4
b	38	1	1	12			b	42	5	4
d	58	5	1	12			a	137	5	4
c	23	2	1	12			f	23	6	4
b	43	5	1	12			b	2	10	4
d	32	1	1	12			d	15	13	4
b	40	3	1	12			a	137	14	4
d	192	1	1	12			g	41	15	4
a	117	1	1	12			f	23	17	4
a	48	1	1	12			g	3	17	4
a	102	4	1	12			f	23	32	4
d	17	4	1	12			f	23	41	4
d	164	1	1	12			a	178	1	3
d	303	1	1	12			f	30	1	3
c	44	2	1	12			g	11	1	3
d	390	1	1	12			a	259	1	3
a	137	8	1	12			g	65	1	3
c	92	2	1	12			b	166	1	3
a	24	18	1	12			b	182	1	3
a	60	8	1	12			g	87	1	3
d	73	1	1	12			b	80	2	3
a	118	23	1	12			b	38	2	3
[truncated: 2,817 more rows]

## Sheet: SCOPAges
Scop	MotifCount	nd
d.211	17	1		g.71	4	0.64
c.10	18	1		g.26	5	0.641
a.123	22	0.864
a.86	17	0.792
a.53	17	0.718
d.36	13	0.697
b.102	6	0.667
g.2	15	0.651
e.42	6	0.641
d.182	12	0.64
d.244	15	0.49
d.44	16	0.443
f.21	22	0.349
c.81	18	0.344
e.38	21	0.318
c.92	23	0.297
b.6	19	0.271
a.128	24	0.265
b.45	19	0.245
d.145	17	0.245
b.52	15	0.245
d.153	21	0.182
b.80	18	0.151
c.94	19	0.073
d.58	24	0.01
c.1	27	0.005
c.37	27	0

## Sheet: MotifstoPDB
pdb	chain	cluster	Start	End	length	Total of 151,629 (Full PDB)	Frac of 151,629	sahle>=0	fraction of 151,629		Total of 37724 (pdb_70nr)	Fraction of 37,724	sahle>=0	Fraction of 37,724	TopMatch>=80 or sahle>=0	Fraction of 37,724
1knk	A(1:30)	1	1	30	30	111794	0.737286	3558	0.0234652		27866	0.738681	956	0.025342	1139	0.030193
2zon	A(226:250)	1	226	250	25	108515	0.715661	3738	0.0246523		27191	0.720788	794	0.0210476	2572	0.0681794
1gyc	A(210:256)	1	210	256	47	125323	0.826511	24107	0.158987		31032	0.822606	5394	0.142986	5402	0.143198
2os0	A(1:27)	2	1	27	27	103954	0.685581	1026	0.00676652		26148	0.69314	326	0.00864171	394	0.0104443
2bi4	A(76:107)	2	76	107	32	126064	0.831398	18689	0.123255		31520	0.835542	4915	0.130288	13962	0.370109
2bl4	A(235:263)	2	235	263	29	116078	0.76554	9011	0.0594279		29371	0.778576	2292	0.0607571	14549	0.38567
4d8f	A(219:244)	2	219	244	26	104208	0.687256	5505	0.0363057		26622	0.705705	1397	0.0370321	17462	0.462888
1jn1	A(30:53)	2	30	53	24	115678	0.762902	5036	0.0332126		28985	0.768344	1319	0.0349645	21416	0.567702
1pp9	C(34:57)	2	34	57	24	110217	0.726886	5448	0.0359298		27940	0.740643	1278	0.0338776	21486	0.569558
3owo	C(95:113)	2	95	113	19	104451	0.688859	950	0.00626529		26348	0.698441	290	0.00768741	22928	0.607783
2bi4	A(184:200)	2	184	200	17	107474	0.708796	984	0.00648952		27033	0.7166	330	0.00874775	24541	0.650541
4dr0	A(60:120)	3	60	120	61	124656	0.822112	23660	0.156039		31224	0.827696	6074	0.161012	6419	0.170157
3mjo	B(67:126)	3	67	126	60	126866	0.836687	27163	0.179141		31529	0.835781	6412	0.169971	7527	0.199528
1pp9	C(80:132)	3	80	132	53	125745	0.829294	22602	0.149061		31288	0.829392	6006	0.159209	8472	0.224579
1yuz	B(97:163)	3	97	163	67	129697	0.855357	32476	0.214181		32300	0.856219	8456	0.224154	8970	0.23778
3dhz	A(72:118)	3	72	118	47	126435	0.833844	22807	0.150413		31566	0.836762	5705	0.15123	8924	0.23656
1r2f	A(62:108)	3	62	108	47	127274	0.839378	25282	0.166736		31772	0.842222	6058	0.160587	9291	0.246289
1j30	A(9:48)	3	9	48	40	126266	0.83273	24494	0.161539		31894	0.845456	6329	0.167771	10730	0.284434
4m5b	A(79:117)	3	79	117	39	128785	0.849343	25791	0.170093		32257	0.855079	6841	0.181343	12065	0.319823
3owo	C(190:223)	3	190	223	34	125723	0.829149	19639	0.12952		30995	0.821625	4903	0.12997	12566	0.333104
4dr0	A(23:30)	4	23	30	8	44013	0.290268	1	6.59504e-06		11066	0.293341	1	2.65083e-05	10928	0.289683
3mnd	B(143:149)	4	143	149	7	53736	0.354391	1	6.59504e-06		13577	0.359904	0	0	13432	0.35606
2bl4	A(290:297)	4	290	297	8	58340	0.384755	4	2.63802e-05		14792	0.392111	1	2.65083e-05	14657	0.388532
1r2f	A(157:164)	4	157	164	8	62440	0.411795	14	9.23306e-05		15706	0.41634	4	0.000106033	15578	0.412947
4d8f	A(162:168)	4	162	168	7	59185	0.390328	6	3.95703e-05		14991	0.397386	1	2.65083e-05	14949	0.396273
1t0a	A(91:104)	5	91	104	14	90666	0.597946	482	0.00317881		22500	0.596437	62	0.00164352	18706	0.495865
1n18	E(5:20)	5	5	20	16	99288	0.654809	746	0.0049199		25212	0.668328	168	0.0044534	21304	0.564733
1n18	E(114:124)	5	114	124	11	87364	0.576169	315	0.00207744		21689	0.574939	62	0.00164352	20179	0.534911
1xeo	A(96:104)	5	96	104	9	70137	0.462557	28	0.000184661		18000	0.47715	1	2.65083e-05	17282	0.458117
3dhz	A(1:64)	6	1	64	64	111695	0.736633	4969	0.0327708		28291	0.749947	1198	0.031757	1198	0.031757
4d8f	A(1:68)	6	1	68	68	111078	0.732564	5343	0.0352373		27717	0.734731	1190	0.0315449	1190	0.0315449

## Sheet: MotifstoPDB_byclass
Cluster	Total motifs in cluster	Center structures (avg motifs per protein)	Fraction of all motifs in cluster	Representative structures (1468) (avg motifs per protein)	Fraction of all motifs in cluster	Metal-binding (47K)(avg motifs per protein)	Fraction of all motifs in cluster	Non-metal binding (102K) (avg motifs per protein)	Fraction of all motifs in cluster
1	3	0.071	0.0236667	0.103	0.0343333	0.078	0.026	0.056	0.0186667
2	6	5.357	0.892833	4.584	0.764	4.669	0.778167	4.296	0.716
3	9	5.143	0.571444	1.604	0.178222	1.265	0.140556	1.11	0.123333
4	5	5	1	4.982	0.9964	4.952	0.9904	4.911	0.9822
5	4	3	0.75	3.465	0.86625	3.545	0.88625	3.337	0.83425
6	2	0.214	0.107	0.002	0.001	0	0	0	0

[truncated: 4 more sheets: ClusterToPDB, ClusterHMM, AlvaToMotif, AlvaToCluster]
